# Supplementary material for: Microsatellite Variations of Elite Setaria Varieties Released during Last Six Decades in China
Source: PLoS One. 2015 May 1;10(5):e0125688. doi: 10.1371/journal.pone.0125688 (PMC4416935; doi:10.1371/journal.pone.0125688)
Supplement: S3 Table — (XLS) [file pone.0125688.s012.xls]

## Sheet: Sheet1
Table S3. Raw sequencing data of PCR products created for analysis in this study
Accessions	SSR Markers
	B1	b163	b165	b186	b217	b218	b225	b237	b258	b263	b269	p3	p10	p29	p32	p42	p44	x4	x298	p33	p2	b102	b174	p20	b171	b109	b159	b266	p45	p41	p58	p59	p61	p80	p88	p98	p100	p17x	p4	b247	b241	b153	b185	b101	b123	b126	b145	b166	b169
Longgu32	245/245	194/194	255/255	151/151	309/309	316/316	130/130	232/232	255/255	250/250	146/146	226/226	201/201	218/218	169/169	181/181	153/153	293/293	340/340	184/184	137/137	239/239	198/198	200/200	283/283	144/144	187/187	249/249	188/188	220/220	153/153	170/170	216/216	208/208	199/199	148/148	245/245	219/219	211/211	95/95	120/120	210/210	159/159	275/275	124/124	188/188	94/94	222/222	107/107
Longgu25	249/249	196/196	255/255	151/151	309/309	326/326	138/138	232/232	189/189	262/262	146/146	226/226	187/187	218/218	169/169	181/181	153/153	293/293	340/340	162/162	159/159	239/239	206/206	208/208	229/229	126/126	185/185	259/259	188/188	212/212	153/153	182/182	214/214	210/210	199/199	146/146	245/245	219/219	211/211	103/103	120/120	210/210	157/157	275/275	124/124	182/182	98/98	222/222	103/103
Longgu30	255/255	194/194	263/263	209/209	285/285	318/318	132/132	236/236	187/187	248/248	142/142	228/228	245/245	222/222	169/169	191/191	211/211	313/313	318/318	184/184	137/137	239/239	184/184	204/204	223/223	166/166	181/181	231/231	190/190	220/220	153/153	174/174	222/222	206/206	199/199	142/142	235/235	219/219	205/205	117/117	146/146	208/208	159/159	297/297	126/126	188/188	94/94	204/204	103/103
Longgu31	245/245	196/196	265/265	211/211	313/313	318/318	132/132	236/236	195/195	236/236	174/174	228/228	245/245	218/218	185/185	181/181	195/195	293/293	318/318	184/184	137/137	233/233	198/198	208/208	229/229	162/162	189/189	259/259	192/192	216/216	175/175	182/182	222/222	204/204	199/199	142/142	245/245	219/219	253/253	103/103	146/146	208/208	157/157	293/293	126/126	186/186	98/98	208/208	111/111
216	261/261	196/196	257/257	195/195	279/279	318/318	116/116	236/236	199/199	258/258	150/150	196/196	217/217	222/222	191/191	183/183	195/195	303/303	318/318	162/162	193/193	233/233	206/206	202/202	227/227	138/138	183/183	249/249	192/192	212/212	153/153	180/180	204/204	206/206	201/201	156/156	245/245	219/219	261/261	95/95	140/140	212/212	159/159	313/313	122/122	190/190	98/98	198/198	109/109
07-7002	249/249	196/196	257/257	195/195	309/309	326/326	116/116	232/232	199/199	262/262	146/146	226/226	187/187	222/222	169/169	183/183	153/153	303/303	340/340	162/162	159/159	239/239	206/206	208/208	229/229	126/126	185/185	259/259	188/188	212/212	153/153	180/180	204/204	200/200	199/199	156/156	245/245	219/219	211/211	103/103	120/120	210/210	159/159	275/275	124/124	182/182	98/98	222/222	107/107
Longgu28	257/257	194/194	229/229	211/211	299/299	306/306	116/116	236/236	189/189	250/250	160/160	228/228	201/201	212/212	169/169	189/189	195/195	293/293	318/318	184/184	193/193	267/267	202/202	204/204	223/223	126/126	187/187	231/231	190/190	186/186	203/203	170/170	222/222	208/208	201/201	142/142	245/245	219/219	203/203	119/119	132/132	194/194	0/0	257/257	130/130	188/188	94/94	222/222	107/107
Nenxuan10	259/259	196/196	255/255	209/209	311/311	330/330	130/130	236/236	189/189	262/262	146/146	226/226	187/187	218/218	185/185	181/181	153/153	293/293	340/340	162/162	137/137	257/257	198/198	200/200	243/243	144/144	185/185	259/259	188/188	220/220	153/153	176/176	224/224	210/210	199/199	154/154	245/245	219/219	161/161	0/0	132/132	212/212	155/155	275/275	128/128	188/188	98/98	222/222	107/107
Nenxuan16	245/245	196/196	257/257	195/195	301/301	318/318	116/116	236/236	199/199	258/258	150/150	196/196	217/217	222/222	191/191	183/183	153/153	313/313	318/318	162/162	137/137	233/233	206/206	212/212	227/227	138/138	183/183	249/249	192/192	212/212	153/153	180/180	204/204	200/200	201/201	156/156	245/245	219/219	261/261	95/95	140/140	212/212	159/159	265/265	124/124	182/190	96/96	220/220	107/107
Nenxuan12	257/257	194/194	229/229	211/211	301/301	306/306	116/116	248/248	189/189	250/250	160/160	192/192	201/201	212/212	169/169	191/191	195/195	293/293	318/318	184/184	193/193	281/281	202/202	204/204	223/223	126/126	187/187	231/231	190/190	186/186	153/153	178/178	222/222	208/208	199/199	142/142	245/245	219/219	161/161	117/117	134/134	210/210	0/0	305/305	120/120	188/188	94/94	224/224	107/107
Nenxuan14	245/245	188/188	265/265	157/157	299/299	318/318	136/136	236/236	195/195	236/236	174/174	228/228	245/245	222/222	185/185	181/181	195/195	293/293	318/318	184/184	137/137	257/257	188/188	208/208	229/229	162/162	189/189	249/249	192/192	220/220	203/203	182/182	222/222	204/204	199/199	148/148	245/245	219/219	161/161	119/119	130/130	194/194	157/157	257/257	130/130	186/186	98/98	218/218	111/111
Nenxuan5	247/247	192/192	261/261	155/155	303/303	322/322	120/120	234/234	195/195	252/252	176/176	224/224	247/247	224/234	169/169	183/183	153/153	293/293	318/318	184/184	189/189	255/255	204/204	200/200	267/267	126/126	193/193	233/233	190/190	222/222	153/153	180/180	222/222	214/214	199/199	146/146	249/249	237/237	215/239	115/115	146/146	210/210	165/165	0/0	130/130	180/180	96/96	220/220	107/107
Nenxuan7	251/251	190/190	271/271	155/155	309/309	306/306	136/136	234/234	189/189	252/252	150/150	228/228	187/187	234/234	169/169	183/183	153/153	309/309	340/340	184/184	145/145	227/227	176/176	206/206	257/257	144/144	181/181	249/249	190/190	186/186	153/153	180/180	226/226	212/212	199/199	148/148	251/251	221/221	235/235	107/107	162/162	214/214	155/155	261/261	130/130	178/178	94/94	220/220	111/111
Nenxuan6	247/247	188/188	255/255	163/163	291/291	306/306	116/116	242/242	189/189	252/252	162/188	224/224	201/201	212/242	169/169	183/183	195/195	293/293	318/318	184/184	193/193	281/281	202/202	208/208	229/229	126/126	187/187	233/233	188/188	186/186	153/153	170/170	222/222	208/208	199/199	146/146	249/249	221/221	161/161	119/119	134/134	210/210	97/97	305/305	130/130	184/184	94/94	218/218	107/107
Shengu1	263/263	192/192	259/259	151/151	285/285	328/328	130/130	234/234	195/195	250/250	144/144	224/224	211/211	224/234	169/169	183/183	211/211	313/313	318/318	184/184	159/159	243/243	178/178	206/206	233/233	126/126	195/195	233/233	190/190	188/188	205/205	168/168	226/226	214/214	199/199	148/148	249/249	221/221	203/203	119/119	146/146	208/208	165/165	263/263	126/126	192/192	98/98	222/222	121/121
NaihanTG118	247/247	192/192	259/259	151/151	291/291	320/320	130/130	234/234	249/249	250/250	150/150	236/236	247/247	222/234	169/169	173/173	153/153	309/309	318/318	162/162	137/137	255/255	204/204	210/210	261/261	162/162	193/193	233/233	190/190	186/186	153/153	168/168	226/226	214/214	199/199	146/146	247/247	221/221	239/239	119/119	146/146	210/210	159/159	265/265	128/128	178/178	98/98	206/206	121/121
Huangyu2	247/247	192/192	0/0	0/0	303/303	322/322	120/120	234/234	195/195	252/252	176/176	224/224	247/247	224/234	169/169	183/183	153/153	293/293	340/340	184/184	189/189	255/255	204/204	200/200	269/269	126/126	193/193	233/233	190/190	222/222	153/153	180/180	222/222	214/214	199/199	146/146	249/249	237/237	239/239	117/117	146/146	210/210	165/165	263/263	130/130	180/180	96/96	220/220	107/107
Keyu1	261/261	188/188	257/257	185/185	297/297	328/328	124/124	234/234	195/195	252/252	144/144	224/224	0/0	224/234	169/169	181/181	153/153	313/313	318/318	184/184	149/149	241/241	178/178	200/200	231/231	144/144	181/181	231/231	190/190	218/218	205/205	182/182	226/226	204/204	199/199	156/156	249/249	237/237	227/227	0/0	122/122	208/208	165/165	261/261	126/126	182/182	98/98	204/204	107/107
Huangshazi3	247/247	196/196	257/257	181/181	285/285	332/332	116/116	234/234	189/189	252/252	144/144	224/224	219/219	224/234	169/169	183/183	211/211	293/293	318/318	184/184	159/159	245/245	178/178	178/178	233/233	126/126	181/181	233/233	190/190	188/188	153/153	180/180	216/216	204/204	199/199	0/0	249/249	221/221	205/205	119/119	140/140	214/214	167/167	263/263	128/128	184/184	98/98	218/218	107/107
Jiguang1	259/259	196/196	267/267	209/209	311/311	318/318	132/132	250/250	255/255	252/252	160/160	228/228	219/219	220/250	169/169	189/189	195/195	313/313	318/318	184/184	183/183	233/233	186/186	204/204	225/225	126/126	203/203	233/233	190/190	220/220	153/153	180/180	224/224	206/206	199/199	142/142	247/247	221/221	253/253	117/117	146/146	208/208	157/157	267/267	126/126	188/188	94/94	204/204	103/103
Jiguang2	259/259	196/196	255/255	151/151	285/285	318/318	124/124	234/234	255/255	260/260	152/152	198/198	187/187	220/234	169/169	181/181	153/153	293/293	340/340	184/184	139/139	225/225	208/208	208/208	231/231	138/138	185/185	233/233	190/190	214/214	175/175	180/180	204/204	204/204	201/201	146/146	247/247	221/221	211/211	113/113	96/96	208/208	157/157	307/307	136/136	188/188	94/94	208/208	111/111
Kexi23	251/251	190/190	257/257	151/151	311/311	340/340	138/138	238/238	255/255	252/252	174/174	226/226	201/201	238/238	169/169	181/181	195/195	293/293	318/318	162/162	193/193	263/263	194/194	202/202	231/231	126/126	187/187	253/253	192/192	214/214	153/153	182/182	214/214	204/204	199/199	146/146	247/247	221/221	161/161	109/109	132/132	210/210	189/189	307/307	126/126	180/180	98/98	202/202	107/107
Hangu1	251/251	198/198	263/271	153/153	277/307	318/344	136/136	234/234	199/243	250/252	154/162	198/198	219/219	212/234	169/169	181/183	153/153	303/313	340/340	162/162	201/201	233/233	172/172	206/206	229/229	126/126	183/183	249/253	188/188	186/186	153/153	170/170	218/222	206/206	199/199	148/148	247/247	221/221	253/253	95/131	152/152	210/210	157/189	307/307	116/116	182/192	98/98	204/236	109/109
Suigu2	269/269	196/196	255/255	153/153	309/309	318/318	116/116	234/234	255/255	250/250	174/174	198/198	217/217	218/234	169/169	183/183	153/153	293/293	318/318	186/186	137/137	233/233	206/206	206/206	269/269	162/162	187/187	253/253	192/192	214/214	153/153	180/180	216/216	206/206	199/199	148/148	247/247	221/221	253/253	131/131	146/146	210/210	159/159	259/259	126/126	182/182	96/96	204/204	109/109
Suigu1	269/269	196/196	255/255	153/153	309/309	318/318	116/116	234/234	255/255	250/250	174/174	198/198	217/217	218/234	169/169	183/183	153/153	293/293	318/318	186/186	137/137	233/233	206/206	206/206	269/269	162/162	187/187	253/253	192/192	214/214	153/153	180/180	216/216	206/206	199/199	148/148	247/247	221/221	253/253	131/131	146/146	210/210	159/159	259/259	126/126	182/182	96/96	204/204	109/109
Heguang1	261/261	196/196	255/255	181/181	309/309	318/318	116/116	238/238	255/255	252/252	144/150	198/198	201/201	222/238	169/169	181/181	153/153	313/313	338/338	162/162	193/193	233/233	206/206	206/206	231/231	126/126	187/187	233/251	192/192	0/0	153/153	180/180	204/204	206/206	199/199	156/156	247/247	221/221	255/255	95/119	146/146	210/210	159/159	307/307	126/126	182/182	98/98	202/202	109/109
Heguang2	269/269	196/196	255/255	153/153	309/309	318/318	116/116	234/234	255/255	250/250	174/174	198/198	217/217	218/234	169/169	183/183	153/153	293/293	318/318	186/186	137/137	233/233	206/206	206/206	269/269	162/162	187/187	253/253	192/192	214/214	153/153	180/180	216/216	206/206	199/199	148/148	247/247	221/221	253/253	131/131	146/146	210/210	159/159	259/259	126/126	182/182	96/96	204/204	109/109
Heguang3	247/247	196/196	255/255	181/181	301/301	318/318	138/138	238/238	199/199	252/252	154/154	198/198	201/201	220/238	169/169	181/181	153/153	313/313	340/340	162/162	139/139	233/233	206/206	206/206	259/259	156/156	187/187	259/259	192/192	214/214	153/153	180/180	204/204	194/194	199/199	156/156	249/249	221/221	259/259	95/95	148/148	210/210	159/159	309/309	126/126	182/182	96/96	204/204	109/109
Heguang4	247/247	196/196	263/263	181/181	279/279	318/318	116/116	234/234	199/199	252/252	150/150	198/198	0/0	220/234	169/169	181/181	153/153	313/313	340/340	162/162	193/193	241/241	208/208	208/208	259/259	126/126	187/187	233/233	192/192	214/214	153/153	180/180	204/204	206/206	199/199	156/156	247/247	221/221	205/205	115/115	148/148	210/210	159/159	311/311	126/126	182/182	96/96	212/212	109/109
Heguang5	265/265	198/198	255/255	181/181	309/309	318/318	130/130	252/252	195/195	252/252	150/150	198/198	201/201	210/252	191/191	181/181	153/153	313/313	0/0	188/188	193/193	235/235	170/170	198/198	283/283	126/126	199/199	251/251	188/188	214/214	153/153	172/172	204/204	214/214	199/199	156/156	247/247	221/221	253/253	95/95	150/150	214/214	159/159	307/307	126/126	182/182	98/98	214/214	107/107
Heguang6	251/251	196/196	243/243	153/153	303/303	338/338	116/116	234/234	199/199	250/250	150/150	198/198	201/201	220/234	169/169	175/175	153/153	313/313	340/340	184/184	193/193	221/221	208/208	208/208	233/233	126/126	187/187	259/259	192/192	214/214	153/153	180/180	216/216	222/222	199/199	146/146	243/243	221/221	251/251	131/131	140/140	214/214	159/159	263/263	126/126	182/182	96/96	212/212	115/115
Heguang7	261/261	196/196	255/255	183/183	309/309	318/318	116/116	238/238	255/255	252/252	150/150	198/198	201/201	220/238	169/169	181/181	153/153	313/313	338/338	162/162	193/193	233/233	206/206	206/206	231/231	126/126	187/187	233/233	196/196	214/214	153/153	180/180	226/226	206/206	199/199	156/156	247/247	221/221	253/253	95/95	146/146	210/210	163/163	305/305	130/130	182/182	98/98	224/224	109/109
Heguang8	261/261	196/196	255/255	183/183	311/311	318/318	116/116	238/238	255/255	252/252	144/144	196/196	201/201	220/238	169/169	181/181	153/153	313/313	338/338	162/162	195/195	235/235	206/206	206/206	237/237	126/126	187/187	233/233	196/196	214/214	153/153	180/180	226/226	206/206	199/199	156/156	247/247	221/221	255/255	119/119	146/146	210/210	163/163	307/307	130/130	182/182	98/98	226/226	109/109
Xindalihuang1	259/259	190/190	257/257	157/157	281/281	340/340	130/130	242/242	189/189	262/262	144/144	224/224	187/187	220/242	169/169	181/181	153/153	303/303	340/340	184/184	137/137	241/241	198/198	200/200	247/247	144/144	187/187	253/253	192/192	222/222	153/153	176/176	224/224	220/220	209/209	148/148	247/247	221/221	211/211	107/107	120/120	210/210	163/163	287/287	130/130	188/188	98/98	220/220	113/113
Jingu5	259/259	196/196	259/259	157/157	281/281	328/328	136/136	246/246	195/195	260/260	148/148	190/190	187/187	200/246	185/185	175/175	153/153	307/307	340/340	184/184	193/193	233/233	176/176	202/202	231/231	126/126	185/185	249/249	192/192	222/222	203/203	180/180	224/224	204/204	209/209	148/148	247/247	237/237	253/253	117/117	146/146	220/220	155/155	287/287	130/130	192/192	94/94	208/208	115/115
Jinfen15	263/263	196/196	259/259	195/195	301/301	318/318	116/116	238/238	199/199	260/260	150/150	196/196	219/219	224/238	191/191	183/183	153/153	303/303	314/314	162/162	193/193	235/235	206/206	202/202	229/229	138/138	183/183	233/233	192/192	214/214	153/153	180/180	204/204	206/206	201/201	156/156	247/247	221/221	261/261	95/95	140/140	214/214	159/159	267/267	124/124	190/190	98/98	224/224	109/109
Zhuxi2	247/247	196/196	271/271	153/153	305/305	332/332	120/120	234/234	189/189	250/250	144/144	224/224	247/247	224/234	169/169	183/183	211/211	293/293	318/318	184/184	189/189	247/247	202/202	208/208	231/231	126/126	193/193	233/233	190/190	186/186	153/153	174/174	222/222	204/204	199/199	146/146	247/247	221/221	205/205	115/115	140/140	214/214	159/165	263/263	130/130	184/184	98/98	220/220	107/107
Zhuxi8	261/261	200/200	281/281	205/205	277/277	318/318	126/126	250/250	195/195	252/252	172/172	192/192	219/219	220/220	169/169	173/173	201/201	307/307	318/318	186/186	201/201	223/223	164/164	206/206	237/237	126/126	187/187	231/231	188/188	214/214	153/153	168/168	0/0	214/214	215/215	148/148	249/249	237/237	207/207	115/115	122/122	208/208	187/187	295/295	126/126	180/180	98/98	204/204	105/105
Zhuxi12	247/247	188/188	257/257	185/185	291/291	318/318	116/116	0/0	189/189	236/236	138/138	222/222	247/247	0/0	185/185	181/181	153/153	0/0	340/340	184/184	137/137	249/249	178/178	178/178	259/259	162/162	191/191	247/247	192/192	186/186	153/153	170/170	226/226	202/202	199/199	156/156	249/249	221/221	203/203	119/119	132/146	214/214	157/157	259/259	130/130	184/184	98/98	218/218	111/111
Zhangnong1	247/247	200/200	255/255	207/207	291/291	318/318	128/128	234/234	263/263	252/252	174/174	224/224	221/221	224/234	169/169	183/183	201/201	0/0	318/318	162/162	0/0	271/271	164/164	212/212	241/241	134/134	183/183	249/249	192/192	186/186	153/153	170/170	226/226	204/204	199/199	142/142	249/249	215/215	161/161	133/133	134/134	208/208	157/157	263/263	128/128	184/184	98/98	212/212	107/107
Zhangnong2	263/263	188/188	265/265	159/159	295/295	330/330	116/116	234/234	197/197	252/252	152/152	222/222	183/183	196/234	169/169	183/183	197/197	0/0	338/338	184/184	143/143	235/235	192/192	214/214	255/255	166/166	187/187	233/233	190/190	222/222	153/153	180/180	220/220	220/220	197/197	154/154	245/245	259/259	241/241	109/109	162/162	224/224	155/155	261/261	114/114	180/180	98/98	216/216	121/121
Zhangnong3	247/247	190/190	275/275	153/181	295/295	318/318	130/130	232/232	0/0	250/250	150/150	224/224	187/187	224/232	169/169	181/181	153/153	293/293	318/318	162/162	137/137	255/255	176/176	210/210	263/263	164/164	193/193	251/251	190/190	186/186	153/153	180/180	226/226	204/204	199/199	146/156	249/249	221/221	239/239	113/113	148/148	216/216	147/147	261/261	130/130	180/180	98/98	216/216	107/107
Zhangnong5	251/251	196/196	267/267	211/211	311/311	318/318	132/132	250/250	195/195	252/252	160/160	218/228	219/219	220/250	169/169	189/189	195/195	293/293	338/338	184/184	183/183	233/233	184/184	202/202	229/229	126/126	201/201	233/233	190/190	186/186	153/153	182/182	224/224	204/204	199/199	142/142	247/247	221/221	253/253	117/117	146/146	208/208	157/157	307/307	130/130	188/188	100/100	226/226	109/109
Zhangnong6	247/247	196/196	255/255	163/163	287/287	306/306	116/116	250/250	189/189	252/252	158/158	224/224	217/217	210/210	169/169	181/181	153/153	293/293	318/318	184/184	183/197	243/243	170/170	206/206	233/233	126/126	187/187	233/233	188/188	214/214	153/153	166/166	222/222	204/204	199/199	146/146	249/249	221/221	211/211	119/119	124/124	210/210	157/157	259/293	128/128	188/188	94/94	0/0	0/0
Zhangnong7	247/247	198/198	253/253	163/163	301/301	318/318	116/116	234/234	255/255	252/252	162/162	198/198	201/201	234/234	169/169	181/181	195/195	293/293	318/318	184/184	193/193	233/233	170/170	198/198	287/287	126/126	187/187	233/233	192/192	214/214	153/153	170/170	222/222	208/208	199/199	146/146	247/247	221/221	253/253	95/95	146/146	210/210	159/159	309/309	122/122	182/182	94/94	226/226	107/107
Zhangnong8	261/261	196/196	271/271	185/185	289/289	318/318	116/116	234/234	249/249	260/260	146/146	192/192	187/187	220/234	169/169	185/185	199/199	303/303	338/338	184/184	137/137	245/245	162/162	162/162	233/233	162/162	185/185	233/233	192/192	220/220	153/153	170/170	226/226	220/220	187/187	156/156	247/247	221/221	211/211	109/109	126/126	214/214	157/157	259/259	130/130	182/182	98/98	208/208	109/109
Zhangnong10	247/247	184/184	257/257	199/199	287/287	318/318	130/130	234/234	197/197	252/252	150/150	224/224	217/217	218/234	169/169	173/173	153/153	293/293	318/318	162/162	197/197	255/255	202/202	212/212	237/237	126/126	187/187	233/233	188/188	186/186	153/153	178/178	228/228	204/204	201/201	142/142	245/245	221/221	239/239	109/109	148/148	216/216	113/113	307/307	130/130	180/180	98/98	220/220	109/109
Zhangnong11	247/247	188/188	261/261	185/185	281/281	328/328	116/116	234/234	189/189	262/262	146/146	226/226	187/187	224/234	185/185	183/183	153/153	293/293	338/338	184/184	137/137	241/241	178/178	212/212	257/257	162/162	185/185	233/233	192/192	186/186	175/175	170/170	226/226	204/204	209/209	156/156	249/249	221/221	211/211	119/119	120/120	208/208	157/157	259/259	130/130	188/188	98/98	224/224	107/107
Chaogu13	263/263	200/200	263/263	203/203	299/299	336/336	146/146	238/238	197/197	250/250	144/144	222/222	217/217	208/208	185/185	173/173	201/201	313/313	318/318	184/184	191/191	231/231	188/188	204/204	227/227	120/120	179/179	247/247	188/188	186/186	211/211	170/170	204/204	210/210	231/231	154/154	245/245	235/235	211/211	113/113	120/120	216/216	171/171	0/0	124/124	172/172	98/98	208/208	111/111
Jingu2	263/263	192/192	255/255	207/207	287/287	340/340	114/114	236/236	195/195	250/250	160/160	196/196	217/217	202/202	169/169	189/189	195/195	313/313	342/342	184/184	191/191	241/241	164/164	198/198	205/205	120/120	195/195	231/231	188/188	216/216	153/153	172/172	224/224	198/198	201/201	142/142	245/245	235/235	211/211	113/113	122/122	216/216	161/161	283/283	128/128	180/180	98/98	210/210	107/107
Tiegu7	263/263	200/200	253/253	191/191	263/263	340/340	114/114	234/234	195/195	236/236	158/158	212/212	187/187	208/208	185/185	189/189	195/195	313/313	342/342	184/184	187/187	245/245	196/196	204/204	243/243	126/126	185/185	249/249	192/192	216/216	175/175	168/168	204/204	204/204	199/199	156/156	245/245	235/235	211/211	105/105	124/124	218/218	169/169	263/263	122/122	178/178	94/94	218/218	119/119
Yusan	259/263	190/196	251/269	151/185	265/265	318/336	116/138	238/250	199/243	236/260	138/162	228/228	203/219	210/210	183/191	183/189	195/195	313/313	340/340	162/162	141/159	231/247	188/188	202/214	223/229	126/146	171/183	249/249	188/188	218/218	153/153	166/180	204/214	200/200	201/201	146/156	251/251	221/221	203/211	113/113	120/146	210/210	159/159	277/277	126/126	182/182	94/94	218/218	107/107
Jinfen5	259/259	196/196	251/251	193/193	295/295	340/340	116/116	250/250	195/195	252/252	160/160	230/230	219/219	212/250	169/169	189/189	195/195	313/313	318/318	162/162	141/141	225/225	184/184	200/200	239/239	162/162	199/199	249/249	192/192	216/216	153/153	178/178	204/204	204/204	201/201	156/156	251/251	237/237	211/211	113/113	96/96	206/206	159/159	263/263	132/132	188/188	94/94	200/200	107/107
Jinfen16	265/265	194/194	257/257	189/189	297/297	334/334	116/116	250/250	195/195	250/250	158/158	190/190	187/187	212/250	169/169	173/183	195/195	313/313	340/340	188/188	193/193	249/249	164/178	202/214	227/227	128/128	187/191	249/249	192/192	186/186	175/175	170/170	204/204	196/208	201/201	154/154	249/249	237/237	203/203	113/113	124/124	194/208	149/149	273/273	116/116	188/188	96/96	218/218	107/115
Huanggu2	261/261	192/192	261/261	161/161	305/305	338/338	132/132	242/242	275/275	252/252	150/150	188/188	187/187	204/242	193/193	175/175	189/189	293/293	340/340	184/184	193/193	291/291	162/162	204/204	251/251	128/128	179/179	0/0	192/192	218/218	175/175	168/168	204/204	224/224	199/199	156/156	249/249	215/215	161/161	111/111	120/120	214/214	113/113	269/269	124/124	174/174	94/94	204/204	137/137
Jingu8	263/263	198/198	263/263	205/205	285/285	336/336	142/142	254/254	195/195	252/252	158/158	192/192	203/203	0/0	185/185	175/175	201/201	313/313	338/338	184/184	145/145	227/227	198/198	220/220	209/209	138/138	189/189	249/249	192/192	218/218	153/153	170/170	204/204	204/204	201/201	154/154	249/249	237/237	211/211	109/109	120/120	210/210	159/159	283/283	126/126	178/178	96/96	208/208	109/109
Mengheigu8	261/261	190/190	255/255	193/193	291/291	340/340	118/118	246/246	243/243	262/262	146/146	218/218	187/187	192/246	185/185	189/189	199/199	303/303	338/338	184/184	195/195	245/245	168/168	202/202	229/229	126/126	185/185	249/249	192/192	218/218	203/203	174/174	204/204	214/214	201/201	154/154	247/247	215/215	205/205	113/113	136/136	214/214	171/171	277/277	128/128	178/178	98/98	218/218	109/109
Zhaogu6	261/261	198/198	269/269	209/209	291/291	336/336	122/122	246/246	195/195	252/252	164/164	230/230	187/187	214/246	171/171	177/177	195/195	313/313	338/338	184/184	195/195	247/247	188/188	0/0	229/229	126/126	185/185	249/249	192/192	214/214	201/201	166/166	204/204	204/204	199/199	148/148	247/247	0/0	205/205	115/115	144/144	214/214	171/171	295/295	126/126	178/178	98/98	204/204	107/107
Zhaogu40	263/263	196/196	249/249	207/207	287/287	340/340	114/114	236/236	247/247	252/252	158/158	206/206	217/217	210/236	169/169	189/189	199/199	313/313	318/318	184/184	191/191	235/235	160/160	202/202	241/241	120/120	203/203	249/249	192/192	222/222	153/153	178/178	226/226	204/204	201/201	142/142	245/245	237/237	215/215	109/109	120/120	206/206	161/161	293/293	126/126	178/178	94/94	222/222	107/107
Zhaogu21	261/261	192/192	261/261	205/205	297/297	338/338	118/118	234/234	195/195	252/252	162/162	192/192	187/187	214/234	193/193	189/189	195/195	313/313	340/340	184/184	141/141	241/241	174/174	198/198	221/221	138/138	179/179	233/233	192/192	216/216	209/209	166/166	204/204	208/208	201/201	156/156	247/247	237/237	207/207	0/0	118/118	206/206	169/169	271/271	128/128	178/178	94/94	198/198	121/121
Zhaoza11	261/261	190/190	259/259	191/191	295/295	340/340	142/142	250/250	199/199	236/236	156/156	224/224	187/187	210/250	185/185	187/187	193/193	303/303	338/338	188/188	137/137	231/231	186/186	210/210	229/229	136/136	189/189	233/233	192/192	218/218	153/153	166/166	204/204	208/208	201/201	154/154	249/249	237/237	217/217	109/109	120/120	216/216	167/167	281/281	128/128	180/180	94/94	214/214	117/117
Zhaoza10	263/263	198/198	257/263	159/205	285/285	336/336	118/142	236/254	195/195	252/252	140/158	192/218	201/201	214/236	185/185	175/189	191/201	313/313	338/338	184/184	145/145	227/227	196/196	220/220	209/237	138/138	189/189	233/249	192/192	218/218	153/153	170/170	200/204	204/204	201/201	154/154	249/249	237/237	211/211	107/107	120/120	210/218	159/165	277/277	126/126	178/178	94/98	208/208	107/107
Zhaonong19	261/261	190/198	255/255	193/211	291/291	336/336	118/122	246/246	195/243	252/262	146/164	218/230	187/187	192/246	171/185	177/189	195/199	303/313	338/338	184/184	195/195	245/245	168/190	202/214	223/229	126/126	185/185	249/249	192/192	218/218	201/201	166/174	204/204	204/214	201/201	154/156	247/247	221/221	205/205	107/115	136/136	214/214	171/171	277/299	126/126	178/178	96/96	204/204	107/107
Zhaonong33	259/259	200/200	255/255	207/207	281/281	328/328	116/116	250/250	243/243	262/262	146/146	226/226	187/187	210/250	185/185	175/175	153/153	293/293	318/318	184/184	137/137	243/243	200/200	200/200	247/247	144/144	187/187	233/233	188/188	218/218	203/203	174/174	204/204	214/214	209/209	156/156	247/247	237/237	211/211	113/113	120/120	218/218	155/155	285/285	122/122	188/188	94/94	208/208	107/107
Zhaonong41	261/261	196/196	253/253	151/151	293/293	340/340	138/138	250/250	195/195	252/252	178/194	190/190	219/219	220/250	169/169	181/181	195/195	313/313	318/318	184/184	193/193	225/225	198/198	200/200	233/233	126/126	193/193	233/233	192/192	222/222	175/175	176/176	214/214	216/216	195/195	146/146	247/247	215/215	211/211	113/113	124/124	208/208	163/163	273/273	124/124	180/180	98/98	208/208	107/107
Zhaonong1	259/259	190/190	257/257	151/151	281/281	328/328	138/138	242/242	243/243	262/262	146/146	226/226	187/187	220/242	185/185	181/181	153/153	293/293	338/338	184/184	193/193	241/241	200/200	200/200	247/247	126/126	185/185	233/233	190/190	222/222	175/175	176/176	214/214	204/204	209/209	146/146	247/247	237/237	211/211	107/107	120/120	208/208	155/155	269/269	122/122	188/188	94/94	208/208	107/107
Neigu2	263/263	192/192	259/259	189/189	287/287	338/338	116/116	240/240	195/195	252/252	160/160	202/202	187/187	212/240	193/193	189/189	201/201	313/313	0/0	184/184	141/141	239/239	164/164	198/198	225/225	138/138	179/179	233/233	192/192	216/216	207/207	168/168	204/204	206/206	201/201	156/156	247/247	237/237	211/211	111/111	118/118	204/204	173/173	259/259	124/124	174/174	94/94	206/206	107/107
Zhegu8	263/263	198/198	255/255	189/189	297/297	340/340	116/116	240/240	193/193	262/262	158/158	202/202	187/187	212/240	193/193	189/189	195/195	313/313	340/340	184/184	135/135	239/239	164/164	198/198	225/225	120/120	179/179	233/233	178/178	216/216	173/173	168/168	204/204	206/206	201/201	156/156	249/249	237/237	207/207	111/111	126/126	220/220	113/113	285/285	124/124	180/178	94/94	204/204	107/107
Chigu7	263/263	198/198	251/251	193/193	295/295	340/340	116/116	250/250	195/195	252/252	160/160	230/230	219/219	212/250	169/169	189/189	195/195	313/313	318/318	184/184	141/141	225/225	176/176	200/200	239/239	162/162	199/199	249/249	192/192	220/220	153/153	166/166	204/204	204/204	201/201	158/158	251/251	221/221	211/211	113/113	96/96	206/206	159/159	279/279	132/132	188/188	94/94	204/204	107/107
Yanxiagu1	265/265	196/196	249/249	151/151	307/307	340/340	138/138	234/234	199/199	264/264	174/174	224/224	0/0	220/234	169/169	183/183	195/195	293/293	340/340	184/184	185/185	283/283	198/198	206/206	251/251	128/128	187/187	233/233	190/190	214/214	153/153	176/176	216/216	212/212	201/201	148/148	243/243	215/215	161/161	107/107	138/138	214/214	157/157	269/269	132/132	188/188	98/98	208/208	103/103
Yangu3	261/261	198/198	259/259	191/191	299/299	336/336	118/118	244/244	195/195	262/262	140/140	218/218	187/187	202/242	169/169	175/175	191/191	313/313	338/338	184/184	155/155	229/229	186/186	186/186	237/237	122/122	193/193	251/251	188/188	214/214	153/153	180/180	202/202	196/196	201/201	154/154	249/249	237/237	205/205	107/107	134/134	210/210	161/161	289/289	126/126	178/178	98/98	218/218	107/107
Yangu2	261/265	190/190	255/255	191/191	265/265	318/340	114/114	236/236	195/199	236/252	150/158	196/214	187/187	210/224	185/191	175/237	0/0	293/293	316/316	162/162	135/135	235/247	196/196	200/200	239/247	126/144	183/183	251/251	192/192	218/218	153/153	168/180	204/204	200/200	199/199	142/142	247/247	221/221	211/211	95/107	124/140	214/220	159/159	265/265	122/122	178/188	94/98	206/220	107/119
Yangu10	265/265	200/200	249/249	151/151	285/285	334/334	116/116	236/236	195/195	252/252	140/140	232/232	187/187	212/236	193/193	175/175	0/0	313/313	0/0	184/184	145/145	281/281	186/186	220/220	237/237	142/142	179/179	249/249	192/192	218/218	205/205	170/170	204/204	208/208	201/201	142/142	249/249	237/237	161/161	119/119	132/132	210/210	169/169	289/289	126/126	178/178	94/94	214/214	115/115
Zhangnong4	261/261	182/182	267/267	151/151	303/303	340/340	120/120	242/242	199/199	248/248	146/146	226/226	219/219	220/242	169/169	183/183	0/0	293/293	340/340	188/188	193/193	241/241	196/196	200/200	237/237	144/144	193/193	233/233	192/192	222/222	153/153	176/176	220/220	214/214	201/201	146/146	247/247	215/215	211/211	113/113	120/120	214/214	163/163	273/273	116/116	188/188	98/98	196/196	113/113
Zhangnong9	263/263	198/198	259/259	191/191	295/295	316/316	142/142	246/246	197/197	250/250	162/162	172/172	0/0	220/246	193/193	173/173	0/0	313/313	340/340	160/160	137/137	241/241	142/142	208/208	245/245	136/136	177/177	239/239	188/188	218/218	209/209	170/170	204/204	216/216	205/205	154/154	247/247	235/235	211/211	125/125	96/96	152/152	161/161	287/287	130/130	190/190	96/96	218/218	113/113
Shinong2	267/267	190/190	265/265	153/153	293/293	316/316	126/126	234/234	239/239	252/252	160/160	222/222	187/187	220/234	169/169	173/173	0/0	313/313	340/340	184/184	137/137	231/231	166/166	214/214	217/217	136/136	191/191	239/239	188/188	218/218	205/205	170/170	204/204	208/208	205/205	148/148	249/249	237/237	211/211	125/125	120/120	214/214	171/171	269/269	126/126	172/172	100/100	212/212	115/115
Shinong3	259/259	198/198	265/265	153/153	295/295	316/316	126/126	244/244	195/195	236/236	160/160	224/224	187/187	220/242	185/185	189/189	0/0	293/293	340/340	160/160	137/137	241/241	166/166	214/214	217/217	136/136	179/179	239/239	188/188	218/218	175/175	170/170	204/204	206/206	205/205	148/148	247/247	235/235	211/211	125/125	96/96	194/194	171/171	287/287	126/126	192/192	96/96	218/218	115/115
Huanong1	263/263	192/192	265/265	183/183	303/303	338/338	118/118	234/234	195/195	236/236	148/148	188/188	187/187	212/234	191/191	189/189	0/0	303/303	340/340	184/184	197/197	239/239	164/164	198/198	231/231	142/142	191/191	249/249	188/188	218/218	153/153	166/166	204/204	0/0	201/201	156/156	249/249	237/237	205/205	111/111	120/120	214/214	135/135	283/283	132/132	178/178	100/100	226/226	117/117
Bagu1	263/263	196/196	261/261	197/197	277/277	336/336	116/116	234/234	195/195	264/264	158/158	188/188	219/219	210/210	169/169	189/189	0/0	303/303	316/316	184/184	193/193	241/241	184/184	210/210	229/229	128/128	193/193	249/249	190/190	218/218	153/153	164/164	218/218	200/200	201/201	156/156	247/247	237/237	211/211	113/113	120/120	216/216	177/177	267/267	124/124	188/188	98/98	200/200	107/107
Bagu2	265/265	196/196	259/259	205/205	299/299	336/336	142/142	250/250	195/195	252/252	144/144	192/192	219/219	220/250	169/169	173/173	0/0	313/313	318/318	184/184	191/191	271/271	188/188	204/204	229/229	128/128	195/195	249/249	188/188	216/216	211/211	170/170	204/204	214/214	231/231	154/154	251/251	237/237	161/161	109/109	134/134	218/218	165/165	271/271	130/130	178/178	98/98	208/208	105/105
Bagu5	265/265	192/192	255/255	205/205	287/287	332/332	130/130	242/242	249/249	252/252	144/144	190/190	187/187	198/240	193/193	173/173	0/0	293/293	318/318	184/184	145/145	235/235	182/182	202/202	229/229	136/136	179/179	249/249	192/192	214/214	207/207	170/170	204/204	200/200	189/189	156/156	245/245	215/215	233/233	107/107	126/126	214/214	169/169	287/287	130/130	178/178	98/98	0/0	113/113
Bagu6	261/261	198/198	259/259	191/191	299/299	336/336	118/118	244/244	195/195	262/262	140/140	218/218	187/187	202/244	169/169	175/175	0/0	313/313	338/338	184/184	155/155	229/229	186/186	220/220	237/237	122/122	193/193	251/251	188/188	214/214	153/153	180/180	202/202	196/196	201/201	154/154	249/249	237/237	205/205	107/107	134/134	210/210	161/161	287/287	126/126	178/178	98/98	218/218	107/107
Yuejin4	263/263	192/192	257/257	199/199	295/295	340/340	120/120	234/234	195/195	252/252	158/158	184/184	203/203	204/234	193/193	175/175	0/0	0/0	340/340	184/184	187/187	241/241	0/0	0/0	221/221	126/126	177/177	233/233	192/192	186/186	175/175	168/168	204/204	200/200	209/209	154/154	245/245	237/237	215/215	113/113	116/116	194/194	135/135	277/277	128/128	176/176	98/98	216/216	107/107
Ange3	263/263	192/192	283/283	149/149	273/273	338/338	116/116	232/232	189/189	262/262	150/150	188/188	203/203	204/232	193/193	189/189	0/0	0/0	340/340	184/184	145/145	243/243	0/0	0/0	229/229	116/116	179/179	233/233	192/192	222/222	153/153	166/166	204/204	198/198	205/205	148/148	247/247	237/237	211/211	111/111	116/116	214/214	163/163	277/277	128/128	180/180	98/98	216/216	115/115
Ange4	263/263	190/190	271/271	201/201	265/265	340/340	120/120	242/242	243/243	252/252	146/146	224/224	187/187	212/240	193/193	183/183	0/0	0/0	340/340	162/162	193/193	247/247	164/164	198/198	223/223	120/120	179/179	249/249	192/192	216/216	153/153	166/166	218/218	0/0	201/201	154/154	249/249	237/237	215/215	113/113	110/110	216/216	167/167	261/261	128/128	172/172	98/98	218/218	111/111
Heigu1	265/265	196/196	257/257	205/205	281/281	316/338	130/138	232/232	0/0	252/252	156/156	190/190	219/219	204/204	191/191	173/177	0/0	293/293	338/338	160/160	155/155	251/251	164/164	198/198	229/241	138/138	167/167	249/249	190/190	218/218	153/153	168/168	204/204	204/204	205/205	154/156	245/245	217/217	207/207	109/109	126/126	216/216	165/165	279/279	130/130	172/172	98/98	212/212	107/107
Longxuan1	265/265	196/196	257/257	207/207	287/287	340/340	114/114	246/246	195/195	254/254	184/184	202/202	219/219	202/246	169/169	189/189	0/0	0/0	340/340	184/184	155/155	245/245	164/164	198/198	231/231	122/122	193/193	251/251	188/188	218/218	153/153	180/180	226/226	198/198	201/201	142/142	247/247	219/219	211/211	111/111	120/120	208/208	161/161	261/261	128/128	180/180	98/98	208/208	107/107
Heigu2	263/263	200/200	271/271	205/205	289/289	340/340	132/132	238/238	243/243	264/264	178/178	192/192	209/209	208/238	169/169	173/173	0/0	0/0	318/318	184/184	191/191	245/245	186/186	194/194	247/247	128/128	185/185	233/233	192/192	214/214	205/205	178/178	226/226	206/206	217/217	142/142	247/247	167/167	205/205	109/109	124/124	0/0	0/0	277/277	130/130	178/178	96/96	198/198	107/107
Nenxuan2	263/263	198/198	263/263	185/185	275/275	336/336	116/116	236/236	0/0	250/250	140/140	236/236	201/201	208/236	185/185	175/175	0/0	0/0	338/338	184/184	145/145	229/229	178/178	220/220	219/219	138/138	189/189	233/233	192/192	218/218	153/153	172/172	204/204	204/204	201/201	156/166	249/249	237/237	211/211	109/109	126/126	218/218	163/163	287/287	126/126	178/178	94/94	192/192	107/107
Nenxuan4	263/263	190/198	255/255	151/151	321/321	336/340	132/132	246/246	195/195	252/254	160/194	230/230	219/219	214/214	169/169	175/175	0/0	0/0	340/340	184/184	145/145	245/245	164/164	204/204	237/237	138/138	185/195	233/233	192/192	0/0	153/153	166/166	204/204	208/216	201/201	142/142	249/249	221/237	211/211	113/113	122/122	218/218	163/171	277/289	128/128	178/178	94/94	218/218	109/123
Nenxuan9	261/261	198/198	259/259	189/189	299/299	336/336	118/118	242/242	195/195	262/262	140/140	216/216	201/201	202/242	185/185	173/173	0/0	0/0	338/338	184/184	155/155	231/231	186/186	206/206	237/237	122/122	189/189	251/251	188/188	218/218	153/153	180/180	202/202	196/196	201/201	154/154	247/247	237/237	211/211	107/107	124/124	210/210	161/161	287/287	126/126	178/178	98/98	218/218	107/107
Nenxuan10	259/259	198/198	251/251	211/211	281/281	340/340	118/118	242/242	195/195	236/236	146/146	216/216	187/187	216/242	185/185	189/189	0/0	0/0	340/340	184/184	135/135	229/229	172/172	202/202	229/229	136/136	181/181	249/249	192/192	220/220	175/175	170/170	204/204	204/204	199/199	156/156	249/249	215/215	205/205	113/113	120/120	194/194	163/163	287/287	132/132	178/178	98/98	214/214	113/113
Nenxuan11	251/251	196/196	257/257	151/151	315/315	334/334	116/116	252/252	195/195	252/252	144/144	230/230	203/203	212/252	191/191	189/189	0/0	313/313	340/340	162/162	155/155	239/239	172/172	202/202	227/227	122/122	187/187	249/249	192/192	186/186	203/203	170/170	218/218	214/214	199/199	142/142	245/245	221/221	205/205	119/119	114/114	214/214	159/159	269/269	128/128	176/176	98/98	198/198	117/117
Nenxuan13	251/251	196/196	257/257	151/151	315/315	334/334	116/116	252/252	195/195	252/252	144/144	230/230	203/203	212/252	191/191	189/189	0/0	313/313	340/340	162/162	155/155	239/239	172/172	202/202	227/227	122/122	187/187	249/249	192/192	186/186	203/203	170/170	218/218	214/214	199/199	142/142	245/245	221/221	205/205	119/119	114/114	214/214	159/159	269/269	128/128	176/176	98/98	198/198	117/117
Suigu4	263/263	194/194	255/255	195/195	291/291	340/340	138/138	242/242	193/193	254/254	158/158	212/212	203/203	210/240	193/193	175/175	0/0	313/313	338/338	162/162	0/0	0/0	172/172	210/210	225/225	128/128	187/187	233/233	188/188	188/188	153/153	170/170	218/218	206/206	187/187	154/154	245/245	237/237	205/205	115/115	136/136	218/218	137/137	269/269	128/128	188/188	98/98	208/208	107/107
Longgu26	263/263	198/198	259/259	183/183	285/285	336/336	116/116	236/236	195/195	252/252	158/158	232/232	201/201	212/236	185/185	175/175	0/0	313/313	338/338	162/162	145/145	231/231	196/196	202/202	239/239	138/138	189/189	233/233	192/192	220/220	153/153	170/170	204/204	204/204	201/201	156/156	249/249	237/237	211/211	109/109	126/126	210/210	165/165	293/293	126/126	180/180	94/94	218/218	107/107
Muyu6	251/251	192/192	255/255	181/181	279/279	338/338	118/118	234/234	195/195	252/252	148/148	220/220	187/187	202/234	171/171	189/189	0/0	313/313	338/338	162/162	137/137	245/245	164/164	0/0	229/229	144/144	185/185	249/249	192/192	216/216	213/213	166/166	204/204	208/208	201/201	156/156	247/247	215/215	207/207	113/113	124/124	208/208	169/169	285/285	128/128	178/178	98/98	200/200	107/107
Lujin5	267/267	192/192	261/261	211/211	285/285	340/340	116/116	238/238	195/195	260/260	150/150	190/190	203/203	210/238	193/193	189/189	193/193	313/313	338/338	184/184	193/193	245/245	196/196	212/212	225/225	128/128	179/179	249/249	192/192	186/186	153/153	170/170	218/218	208/208	195/195	154/154	245/245	215/215	207/207	0/0	122/122	218/218	155/155	265/265	126/126	188/188	98/98	218/218	103/103
Lugu3	267/267	192/192	261/261	211/211	285/285	340/340	116/116	238/238	195/195	260/260	150/150	190/190	203/203	210/238	193/193	189/189	193/193	313/313	338/338	184/184	193/193	245/245	196/196	212/212	225/225	128/128	179/179	249/249	192/192	186/186	153/153	170/170	218/218	212/212	195/195	154/154	245/245	215/215	207/207	0/0	122/122	218/218	155/155	265/265	126/126	188/188	98/98	218/218	103/103
Lugu4	263/263	0/0	261/261	197/197	287/287	338/338	138/138	234/234	259/259	262/262	160/160	202/202	187/187	214/234	191/191	189/189	0/0	313/313	0/0	182/182	189/189	239/239	0/0	0/0	223/223	126/126	179/179	233/233	196/196	216/216	153/153	206/206	218/218	198/198	207/207	154/154	245/245	237/237	211/211	111/111	118/118	218/218	159/159	261/261	124/124	174/174	102/102	212/212	203/203
Jiugu7	251/251	196/196	257/257	151/151	315/315	334/334	116/116	252/252	195/195	252/252	144/144	230/230	203/203	212/252	191/191	189/189	199/199	313/313	340/340	162/162	155/155	239/239	172/172	202/202	227/227	122/122	187/187	249/249	192/192	186/186	203/203	170/170	218/218	214/214	199/199	142/142	245/245	221/221	205/205	119/119	114/114	214/214	159/159	269/269	128/128	176/176	98/98	198/198	117/117
Gonggu6	263/263	198/198	251/251	197/197	281/281	338/338	116/116	236/236	193/193	264/264	158/192	188/188	203/203	212/236	193/193	189/189	193/193	313/313	340/340	184/184	155/155	239/239	176/176	198/198	229/229	116/116	181/181	249/249	192/192	218/218	175/175	170/170	204/204	204/204	205/205	156/156	245/245	237/237	211/211	113/113	118/118	208/208	177/177	259/259	124/124	178/178	94/94	202/202	107/107
Gonggu7	263/263	196/196	259/259	205/205	287/287	340/340	114/114	236/236	197/197	250/250	146/146	190/190	203/203	210/236	193/193	173/173	203/203	313/313	338/338	184/184	193/193	241/241	178/178	208/208	243/243	184/184	177/177	239/239	192/192	218/218	175/175	166/166	204/204	214/214	219/219	154/154	249/249	235/235	211/211	111/111	126/126	208/208	163/163	271/271	150/150	178/178	96/96	218/218	111/111
Gonggu11	251/251	196/196	259/259	205/205	279/279	340/340	130/130	236/236	197/197	252/252	146/146	226/226	223/223	218/236	169/169	173/173	203/203	313/313	338/338	160/160	193/193	241/241	166/166	204/204	229/229	184/184	181/181	247/247	188/188	184/184	153/153	178/178	226/226	204/204	219/219	142/142	247/247	239/239	211/211	111/111	120/120	214/214	139/139	271/271	124/124	190/190	98/98	204/204	125/125
Gonggu23	265/265	190/190	257/257	203/203	279/279	338/338	116/116	250/250	195/195	236/236	162/162	226/226	203/203	220/220	187/187	189/189	193/193	313/313	340/340	184/184	187/187	239/239	172/172	214/214	239/239	124/124	177/177	249/249	188/188	218/218	153/153	170/170	218/218	198/198	217/217	154/154	249/249	237/237	211/211	107/107	124/124	218/218	151/151	269/269	128/128	182/182	94/94	194/194	107/107
Sigu1	263/263	196/196	259/259	205/205	279/279	340/340	114/114	236/236	197/197	236/236	146/146	228/228	203/203	212/236	193/193	189/189	203/203	0/0	338/338	160/160	193/193	241/241	164/164	214/214	223/223	184/184	177/177	247/247	192/192	218/218	153/153	166/166	204/204	214/214	219/219	154/154	247/247	239/239	211/211	111/111	120/120	216/216	175/175	271/271	124/124	190/190	96/96	214/214	111/111
Sigu3	263/263	198/198	259/259	205/205	285/285	340/340	114/114	236/236	195/195	252/252	150/150	172/172	203/203	212/236	193/193	173/173	189/189	303/303	338/338	160/160	187/187	241/241	164/164	214/214	223/223	124/124	177/177	247/247	190/190	218/218	153/153	168/168	204/204	214/214	217/217	154/154	247/247	235/235	211/211	111/111	120/120	216/216	175/175	281/281	124/124	182/182	96/96	194/194	111/111
Yangu10	251/251	200/200	249/249	161/161	319/319	338/338	132/132	234/234	193/193	252/252	144/144	188/188	187/187	210/234	193/193	173/173	195/195	313/313	340/340	186/186	193/193	235/235	172/172	198/198	225/225	126/126	179/179	233/233	192/192	184/184	175/175	170/182	204/204	214/214	185/185	156/156	245/245	237/237	211/211	111/111	126/126	214/214	175/175	271/271	130/130	174/174	98/98	192/192	119/119
Zhongpin6	263/263	196/196	255/255	161/161	293/293	338/338	132/132	242/242	193/193	252/252	160/160	224/224	187/187	210/242	193/193	189/189	199/199	313/313	316/316	184/184	191/191	251/251	164/164	214/214	209/209	128/128	179/179	249/249	192/192	218/218	175/175	182/182	204/204	198/198	201/201	156/156	247/247	215/215	207/207	107/107	122/122	214/214	113/113	267/267	124/124	174/174	100/100	214/214	105/105
Pinzi1	265/265	190/190	259/259	203/203	289/289	338/338	142/142	250/250	235/235	252/252	144/144	202/202	203/203	218/250	169/169	173/173	195/195	313/313	318/318	184/184	189/189	267/267	166/166	198/198	221/221	128/128	193/193	249/249	190/190	184/184	205/205	168/168	222/222	204/204	201/201	154/154	247/247	237/237	161/161	117/117	134/134	210/210	167/167	269/269	130/130	174/174	98/98	190/190	111/111
Yangu1	265/265	202/202	255/255	205/205	321/321	338/338	142/142	240/240	193/193	254/254	144/144	224/224	203/203	212/240	169/169	189/189	195/195	293/293	340/340	162/162	187/187	235/235	164/164	198/198	225/225	126/126	191/191	233/233	192/192	184/184	209/209	166/166	222/222	212/212	201/201	154/154	247/247	237/237	211/211	107/107	126/126	210/210	113/113	265/265	124/124	174/174	98/98	208/208	119/119
Yangu3	265/265	202/202	255/255	203/203	291/291	338/338	142/142	250/250	235/235	252/252	160/160	190/190	203/203	218/250	169/169	189/189	199/199	0/0	340/340	184/184	189/189	241/241	162/162	198/198	227/227	128/128	189/189	233/233	192/192	214/214	153/153	182/182	222/222	200/200	201/201	154/154	247/247	215/215	211/211	111/111	120/120	218/218	167/167	267/267	124/124	174/174	98/98	208/208	107/107
Chigu5	263/263	198/198	253/253	151/151	291/291	334/334	130/130	244/244	195/195	252/252	140/140	232/232	217/217	212/212	169/169	177/177	153/153	313/313	318/318	184/184	145/145	277/277	168/168	204/204	233/233	138/138	185/185	247/247	190/190	212/212	153/153	166/166	204/204	202/202	201/201	142/142	247/247	235/235	161/161	115/115	136/136	216/216	171/171	289/289	128/128	178/178	94/94	204/204	107/107
Chigu10	261/261	198/198	257/257	151/151	321/321	342/342	114/114	236/236	189/195	250/250	158/158	232/232	217/217	210/210	169/169	175/175	197/197	313/313	318/318	184/184	145/145	239/239	186/186	204/204	233/233	122/122	185/185	231/231	192/192	184/184	153/153	170/170	224/224	208/208	201/201	142/142	247/247	235/235	213/213	109/109	126/126	216/216	165/165	281/281	128/128	178/178	94/94	212/212	123/123
Chigu4	261/261	196/196	269/269	203/203	285/285	336/336	140/140	248/248	195/195	250/250	146/146	184/184	209/209	216/216	169/169	175/175	191/191	293/293	318/318	162/162	193/193	277/277	168/168	202/202	229/229	128/128	193/193	249/249	188/188	220/220	153/153	178/178	228/228	214/214	189/189	142/142	241/241	219/219	161/161	103/103	136/136	156/156	139/139	255/255	130/130	176/176	96/96	222/222	121/121
Chigu6	261/261	184/184	249/249	211/211	289/289	316/316	130/130	248/248	257/257	252/252	162/162	188/188	209/209	212/212	169/169	173/173	197/197	293/293	318/318	158/158	143/143	233/233	168/168	202/202	217/217	148/148	181/181	231/231	188/188	212/212	207/207	174/174	214/214	222/222	199/199	142/142	247/247	219/219	161/161	107/107	118/118	212/212	139/139	255/255	140/140	178/178	100/100	204/204	121/121
Chigu8	259/259	200/200	249/249	207/207	315/315	316/316	140/140	244/244	257/257	244/244	168/168	188/188	209/209	202/202	169/169	191/191	199/199	293/293	318/318	162/162	143/143	293/293	162/162	202/202	245/245	144/144	193/193	249/249	192/192	212/212	153/153	180/180	228/228	208/208	185/185	142/142	247/247	219/219	161/161	105/105	134/134	208/208	139/139	255/255	126/126	178/178	94/94	202/202	109/109
Chigu9	259/259	198/198	257/257	201/201	293/293	332/332	122/122	246/246	249/249	250/250	160/160	192/192	187/187	234/234	169/169	173/173	195/195	313/313	318/318	184/184	189/189	233/233	164/164	202/202	219/219	126/126	193/193	251/251	188/188	186/186	189/189	182/182	224/224	210/210	217/217	142/142	241/241	219/219	211/211	113/113	122/122	212/212	171/171	275/275	124/124	174/174	94/94	196/196	103/103
Fenggu12	263/263	198/198	257/257	151/151	321/321	334/334	130/130	238/238	195/195	250/250	140/140	232/232	217/217	210/210	169/169	175/175	191/191	313/313	318/318	184/184	145/145	283/283	164/164	204/204	233/233	138/138	185/185	231/231	190/190	184/184	153/153	170/170	204/204	208/208	201/201	142/142	247/247	229/229	161/161	109/109	136/136	216/216	165/165	289/289	128/128	178/178	94/94	212/212	123/123
Shanxihonggu	259/259	196/196	257/257	151/151	321/321	334/334	130/130	248/248	195/195	250/250	140/140	192/192	217/217	210/210	169/169	175/175	191/191	313/313	318/318	184/184	145/145	277/277	164/164	204/204	233/233	138/138	185/185	231/231	190/190	184/184	153/153	170/170	204/204	208/208	201/201	142/142	247/247	235/235	161/161	109/109	136/136	216/216	165/165	289/289	128/128	178/178	94/94	212/212	123/123
Mengfenggu7	261/261	190/190	255/255	151/151	321/321	340/340	130/130	240/240	195/195	250/250	160/160	202/202	217/217	192/192	169/169	175/175	195/195	313/313	342/342	184/184	145/145	241/241	164/164	204/204	233/233	138/138	195/195	231/231	188/188	184/184	153/153	166/166	204/204	216/216	201/201	142/142	247/247	219/219	211/211	113/113	122/122	216/216	165/165	275/275	128/128	180/180	94/94	216/216	109/109
Menghangu9	261/261	198/198	257/257	151/151	321/321	342/342	130/130	236/236	189/233	248/248	158/158	232/232	217/217	210/210	169/169	175/175	197/197	313/313	318/318	184/184	145/145	239/239	186/186	204/204	233/233	122/122	185/185	231/231	190/190	184/184	153/153	170/170	224/224	208/208	201/201	142/142	247/247	235/235	213/213	109/109	126/126	216/216	165/165	281/281	128/128	178/178	94/94	210/210	123/123
Menggu12	263/263	198/198	253/253	151/151	321/321	334/334	130/130	244/244	195/195	246/246	140/140	230/230	187/187	212/212	169/169	175/175	191/191	313/313	318/318	184/184	145/145	277/277	168/168	204/204	233/233	138/138	185/185	247/247	192/192	212/212	153/153	166/166	204/204	208/208	199/199	142/142	247/247	235/235	161/161	115/115	136/136	216/216	171/171	279/279	128/128	178/178	94/94	192/192	123/123
Neigu4	249/249	200/200	257/257	153/153	277/277	334/334	118/118	240/240	251/251	236/236	160/160	190/190	211/211	202/202	169/169	173/173	195/195	293/293	318/318	162/162	191/191	273/273	176/176	204/204	237/237	132/132	191/191	231/231	190/190	214/214	153/153	182/182	204/204	200/200	221/221	142/142	245/245	219/219	161/161	113/113	134/134	154/154	165/165	279/279	130/130	188/188	98/98	194/194	109/109
Zhaonong1	249/249	196/196	253/253	153/153	315/315	318/318	140/140	238/238	245/245	250/250	144/144	192/192	215/215	200/200	169/169	173/173	197/197	293/293	318/318	184/184	193/193	263/263	166/166	200/200	213/213	128/128	197/197	247/247	190/190	188/188	205/205	178/178	216/216	206/206	187/187	142/142	245/245	219/219	205/205	115/115	146/146	208/208	171/171	259/259	124/124	188/188	98/98	192/192	117/117
Zhaonong2	263/263	200/200	261/261	153/153	285/285	334/334	122/122	248/248	195/195	250/250	144/144	190/190	217/217	206/206	169/169	173/173	199/199	313/313	318/318	184/184	191/191	273/273	176/176	206/206	225/225	128/128	189/189	247/247	190/190	216/216	153/153	166/166	204/204	200/200	231/231	142/142	245/245	235/235	161/161	109/109	134/134	216/216	165/165	261/261	130/130	180/180	98/98	194/194	113/113
Zhaonong4	249/249	200/200	257/257	153/153	277/277	334/334	118/118	240/240	251/251	246/246	160/160	190/190	211/211	202/202	169/169	173/173	195/195	293/293	318/318	162/162	191/191	275/275	176/176	204/204	237/237	132/132	191/191	231/231	190/190	214/214	153/153	182/182	204/204	200/200	223/223	142/142	245/245	219/219	161/161	113/113	134/134	154/154	165/165	279/279	130/130	188/188	98/98	194/194	109/109
Zhaonong13	249/249	196/196	249/249	153/153	271/271	332/332	116/116	244/244	195/195	262/262	168/168	188/188	217/217	200/200	169/169	173/173	197/197	293/293	318/318	184/184	145/145	283/283	170/170	204/204	227/227	184/184	197/197	251/251	190/190	214/214	153/153	184/184	204/204	208/208	219/219	142/142	245/245	219/219	245/245	113/113	132/132	154/154	163/163	277/277	130/130	178/178	98/98	210/210	119/119
Zhaonong10	269/269	198/198	245/245	213/213	283/283	316/316	132/132	248/248	257/257	250/250	168/168	192/192	209/209	210/210	169/169	191/191	191/191	293/293	318/318	162/162	143/143	277/277	162/162	202/202	233/233	144/144	193/193	251/251	190/190	212/212	207/207	180/180	226/226	206/206	201/201	142/142	243/243	219/219	161/161	103/103	136/136	212/212	175/175	265/265	126/126	174/174	98/98	196/196	103/103
Zhaonong11	249/249	200/200	269/269	203/203	313/313	336/336	140/140	242/242	195/195	252/252	146/146	184/184	209/209	214/214	169/169	191/191	191/191	293/293	318/318	162/162	145/145	285/285	170/170	202/202	245/245	182/182	193/193	249/249	188/188	214/214	153/153	180/180	228/228	214/214	201/201	142/142	243/243	219/219	161/161	103/103	118/118	208/208	175/175	257/257	130/130	180/180	94/94	192/192	121/121
Zhaoza5	249/249	200/200	269/269	203/203	313/313	336/336	140/140	242/242	195/195	252/252	146/146	184/184	215/215	214/214	169/169	189/189	191/191	295/295	318/318	162/162	145/145	285/285	170/170	202/202	259/259	128/128	201/201	249/249	190/190	212/212	205/205	180/180	204/204	210/210	237/237	156/156	245/245	219/219	161/161	117/117	136/136	208/208	157/157	261/261	128/128	176/176	100/100	200/200	117/117
Zhaoza9	249/249	196/196	269/269	203/203	283/283	336/336	140/140	248/248	195/195	250/250	146/146	184/184	209/209	230/230	169/169	191/191	191/191	293/293	318/318	162/162	193/193	277/277	168/168	202/202	229/229	128/128	193/193	249/249	188/188	220/220	153/153	178/178	228/228	214/214	189/189	142/142	243/243	215/215	161/161	103/103	136/136	214/214	175/175	255/255	128/128	180/180	94/94	220/220	121/121
Zhaoza7	245/245	200/200	255/255	199/199	311/311	336/336	130/130	242/242	195/195	250/250	150/150	184/184	209/209	204/204	169/169	191/191	153/153	293/293	322/322	162/162	197/197	253/253	202/202	212/212	233/233	126/126	193/193	249/249	188/188	186/186	153/153	180/180	224/224	214/214	201/201	142/142	243/243	219/219	237/237	103/103	148/148	208/208	175/175	307/307	130/130	180/180	98/98	192/192	121/121
Zhaonong30	269/269	198/198	245/245	213/213	287/287	316/316	132/132	248/248	257/257	240/250	198/198	192/192	209/209	214/214	169/169	191/191	191/191	293/293	318/318	184/184	141/141	279/279	164/164	202/202	233/233	138/138	193/193	249/249	190/190	212/212	207/207	180/180	226/226	206/206	201/201	142/142	243/243	219/219	161/161	103/103	136/136	212/212	175/175	265/265	126/126	174/174	98/98	196/196	103/103
Zhaonong15	261/261	198/198	271/271	189/189	283/283	332/332	134/134	248/248	195/195	250/250	146/146	190/190	209/209	230/230	169/169	175/175	191/191	293/293	318/318	184/184	193/193	277/277	164/164	202/202	229/229	128/128	193/193	251/251	188/188	220/220	153/153	178/178	226/226	208/208	219/219	156/156	249/249	219/219	211/211	115/115	124/124	156/156	0/0	255/255	128/128	176/176	96/96	222/222	123/123
Longgu11	245/245	200/200	253/253	153/153	291/291	318/318	136/136	242/242	253/253	250/250	146/146	198/198	187/187	206/206	169/169	181/181	191/191	313/313	340/340	184/184	159/159	273/273	206/206	204/204	229/229	126/126	187/187	231/231	190/190	212/212	153/153	168/168	222/222	206/206	237/237	148/148	245/245	219/219	161/161	117/117	136/136	208/208	157/157	307/307	130/130	182/182	94/94	210/210	109/109
Longgu5	261/261	196/196	245/245	201/201	287/287	334/334	130/130	248/248	253/253	250/250	158/158	228/228	217/217	208/208	169/169	191/191	203/203	293/293	318/318	184/184	141/141	231/231	168/168	202/202	237/237	162/162	193/193	231/231	188/188	212/212	205/205	166/166	224/224	204/204	199/199	142/142	245/245	219/219	205/205	117/117	120/120	212/212	157/157	295/295	126/126	188/188	94/94	210/210	113/113
Longgu8	259/259	196/196	275/275	203/203	277/277	316/316	130/130	250/250	247/247	250/250	194/194	190/190	209/209	210/210	169/169	173/173	153/153	313/313	340/340	188/188	197/197	295/295	170/170	206/206	229/229	126/126	199/199	231/231	190/190	212/212	203/203	174/174	224/224	206/206	201/201	142/142	241/241	219/219	161/161	115/115	136/136	206/206	159/159	275/275	128/128	180/180	98/98	216/216	103/103
Longgu10	261/261	198/198	249/249	199/199	275/275	330/330	130/130	248/248	253/253	250/250	190/190	192/192	217/217	210/210	169/169	191/191	197/197	293/293	318/318	188/188	197/197	239/239	168/168	196/196	225/225	126/126	193/193	249/249	190/190	220/220	201/201	178/178	226/226	202/202	201/201	142/142	247/247	219/219	205/205	113/113	136/136	212/212	141/141	295/295	128/128	180/180	98/98	202/202	109/109
Longgu3	249/259	198/198	247/247	203/203	321/321	316/316	130/130	248/248	247/247	250/250	194/194	192/192	187/187	202/202	169/169	191/191	153/153	313/313	340/340	186/186	197/197	239/239	164/164	202/202	231/231	126/126	191/191	249/249	190/190	220/220	153/153	172/172	224/224	222/222	197/197	142/142	247/247	219/219	205/205	109/109	118/118	216/216	165/165	279/279	128/128	182/182	98/98	192/192	147/147
Longgu4	249/249	198/198	265/265	205/205	319/319	316/316	128/128	242/242	189/189	250/250	150/150	230/230	217/217	218/218	169/169	173/173	195/195	293/293	318/318	188/188	191/191	267/267	174/174	202/202	227/227	128/128	195/195	249/249	190/190	186/186	149/149	182/182	224/224	212/212	187/187	142/142	241/241	235/235	161/161	115/115	132/132	200/200	167/167	263/263	124/124	180/180	98/98	204/204	147/147
Longgu6	259/259	200/200	249/249	199/199	277/277	330/330	130/130	236/236	251/251	250/250	194/194	192/192	215/215	218/218	169/169	189/189	153/153	293/293	318/318	184/184	193/193	287/287	168/168	194/194	263/263	128/128	193/193	249/249	188/188	212/212	201/201	178/178	226/226	214/214	185/185	142/142	247/247	219/219	161/161	113/113	130/130	212/212	141/141	297/297	128/128	180/180	98/98	204/204	109/109
Longgu7	261/261	190/190	267/267	193/193	291/291	338/338	118/118	244/244	243/243	260/260	168/168	228/228	187/187	200/200	185/185	191/191	197/197	293/293	318/318	184/184	195/195	241/241	172/172	202/202	215/215	126/126	185/185	231/231	188/188	216/216	153/153	174/174	204/204	216/216	201/201	154/154	245/245	213/213	205/205	113/113	136/136	216/216	171/171	275/275	128/128	178/178	98/98	216/216	109/109
Longgu9	261/261	194/194	247/247	199/199	287/287	326/326	120/120	234/234	195/195	250/250	158/158	190/190	217/217	210/210	217/217	173/173	195/195	313/313	318/318	184/184	195/195	241/241	188/188	202/202	233/233	128/128	189/189	247/247	192/192	186/186	205/205	182/182	222/222	208/208	201/201	142/142	249/249	219/219	161/161	121/121	124/124	210/210	167/167	281/281	128/128	180/180	100/100	194/194	129/129
Longsu2	261/261	194/194	255/255	161/161	297/297	336/336	138/138	242/242	267/267	250/250	156/156	204/204	217/217	210/210	169/169	187/187	195/195	313/313	340/340	160/160	135/135	233/233	178/178	208/208	223/223	120/120	195/195	247/247	192/192	216/216	153/153	182/182	222/222	208/208	193/193	154/154	245/245	219/219	211/211	113/113	130/130	214/214	161/161	269/269	130/130	190/190	98/98	216/216	115/115
Ange1	259/259	198/198	257/257	213/213	291/291	328/328	134/134	232/232	195/195	250/250	160/160	228/228	187/187	234/234	169/169	173/173	195/195	293/293	318/318	162/162	153/153	233/233	168/168	198/202	235/235	124/124	191/191	247/247	190/190	186/186	205/205	182/182	224/224	214/214	203/203	142/142	245/245	221/221	211/211	113/113	122/122	212/212	157/157	281/281	116/116	190/190	94/94	192/192	109/109
Jingu33	263/263	192/192	247/247	161/161	321/321	336/336	128/128	232/232	195/195	250/250	144/144	202/202	187/187	216/216	169/169	175/175	197/197	313/313	318/318	184/184	141/141	233/233	164/164	202/202	225/225	138/138	179/179	231/231	194/194	216/216	153/153	168/168	204/204	210/210	199/199	156/156	243/243	221/221	211/211	111/111	112/112	210/210	163/163	267/267	124/124	174/174	98/98	196/196	107/107
Jingu23	249/249	196/196	247/263	201/201	281/281	318/318	116/116	238/238	243/243	254/254	194/194	190/190	187/187	208/208	169/169	191/191	201/201	293/293	318/318	162/162	199/199	275/275	178/178	206/206	225/225	128/128	193/193	239/239	192/192	186/186	205/205	174/174	204/204	154/154	199/199	156/156	247/247	213/213	207/207	117/117	138/138	212/212	159/159	265/265	124/124	172/172	98/98	210/210	107/107
Jingu25	249/249	196/196	247/247	151/151	295/295	330/330	130/130	248/248	233/233	250/250	144/144	190/190	187/187	214/214	169/169	187/187	197/197	293/293	318/318	188/188	141/141	247/247	166/166	190/190	231/231	138/138	195/195	247/247	190/190	184/184	209/209	176/176	216/216	202/202	201/201	142/142	245/245	235/235	205/205	111/111	134/134	210/210	167/167	269/269	130/130	174/174	100/100	204/204	111/111
Jingu31	263/263	196/196	279/279	207/207	321/321	316/316	142/142	238/238	195/195	250/250	140/140	190/190	217/217	210/210	169/169	189/189	191/191	293/293	318/318	184/184	191/191	277/277	164/164	196/196	233/233	126/126	185/185	251/251	190/190	212/212	153/153	170/170	204/204	216/216	201/201	154/154	245/245	221/221	161/161	109/109	136/136	210/210	163/163	267/267	128/128	188/188	94/94	192/192	127/127
Datong27	263/263	198/198	255/255	207/207	301/301	338/338	142/142	232/232	195/195	262/262	160/160	202/202	187/187	234/234	185/185	175/175	195/195	293/293	318/318	184/184	153/153	273/273	166/166	204/204	233/233	124/124	185/185	251/251	190/190	184/184	205/205	182/182	204/204	216/216	201/201	154/154	245/245	221/221	161/161	115/115	126/126	216/216	171/171	267/267	130/130	178/178	94/94	216/216	131/131
Jingu39	263/263	198/198	257/257	185/185	321/321	334/334	140/140	236/236	195/195	250/250	164/164	232/232	217/217	210/210	169/169	175/175	191/191	313/313	318/318	184/184	145/145	273/273	168/168	196/196	233/233	138/138	185/185	251/251	190/190	212/212	153/153	174/174	216/216	204/204	201/201	142/142	247/247	221/221	161/161	109/109	136/136	210/210	141/141	267/267	128/128	178/178	94/94	192/192	107/107
Jingu13	263/263	190/190	247/247	193/193	287/287	316/316	134/134	232/232	233/233	250/250	144/144	192/192	201/201	216/216	169/169	173/173	199/199	313/313	318/318	162/162	183/183	279/279	164/164	200/200	221/221	128/128	191/191	247/247	190/190	184/184	209/209	182/182	222/222	202/202	199/199	156/156	245/245	235/235	161/161	115/115	138/138	212/212	169/169	275/275	130/130	188/188	98/98	192/192	127/127
Jingu11	261/261	196/196	271/271	209/209	305/305	318/318	136/136	238/238	187/187	252/252	144/144	228/228	209/209	220/238	169/169	189/189	195/195	293/293	340/340	184/184	191/191	249/249	172/172	202/202	231/231	128/128	199/199	251/251	190/190	214/214	197/197	180/180	226/226	222/222	187/187	142/142	245/245	221/221	205/205	109/109	124/124	216/216	141/141	269/269	128/128	180/180	98/98	204/204	147/147
Jingu18	261/261	196/196	271/271	205/205	297/297	318/318	132/132	238/238	187/187	252/252	144/144	228/228	209/209	220/238	169/169	189/189	195/195	293/293	340/340	184/184	191/191	249/249	170/170	204/204	231/231	128/128	199/199	251/251	190/190	214/214	197/197	180/180	228/228	222/222	187/187	142/142	245/245	221/221	205/205	109/109	124/124	214/214	141/141	271/271	128/128	180/180	98/98	204/204	147/147
Jinfen6	261/261	196/196	271/271	205/205	301/301	318/318	136/136	238/238	187/187	252/252	144/144	228/228	209/209	220/238	169/169	189/189	195/195	293/293	340/340	184/184	193/193	249/249	170/170	202/202	231/231	128/128	199/199	251/251	190/190	214/214	197/197	180/180	226/226	222/222	187/187	142/142	245/245	221/221	205/205	109/109	124/124	216/216	141/141	269/269	128/128	180/180	98/98	204/204	147/147
Jinfen9	251/251	196/196	253/253	209/209	303/303	328/328	130/130	250/250	195/195	252/252	144/144	226/226	187/187	220/250	169/169	173/173	197/197	313/313	340/340	188/188	153/153	259/259	168/168	196/196	255/255	122/122	191/191	233/233	190/190	186/186	201/201	178/178	224/224	206/206	187/187	142/142	247/247	223/223	161/161	115/115	132/132	210/210	163/163	273/273	116/116	180/180	98/98	192/192	117/117
Jinfen3	265/265	190/190	249/249	195/195	287/287	318/318	134/134	234/234	243/243	252/252	144/144	192/192	209/209	218/234	169/169	173/173	195/195	293/293	318/318	162/162	183/183	279/279	164/164	200/200	227/227	130/130	199/199	249/249	190/190	184/184	209/209	182/182	222/222	204/204	199/199	156/156	247/247	237/237	161/161	115/115	138/138	214/214	171/171	273/273	130/130	188/188	98/98	192/192	129/129
8322-14	251/251	196/196	249/249	205/205	279/279	318/318	130/130	250/250	195/195	252/252	164/164	190/190	223/223	218/250	169/169	173/173	195/195	293/293	318/318	184/184	199/199	277/277	164/164	202/202	229/229	126/126	199/199	251/251	188/188	186/186	153/153	186/186	228/228	206/206	201/201	142/142	243/243	223/223	161/161	115/115	134/134	214/214	171/171	231/275	116/130	180/180	98/98	192/192	119/119
Heiguzi	251/251	196/196	249/249	205/205	279/279	318/318	128/128	248/248	195/195	252/252	162/162	218/218	223/223	218/248	169/169	175/175	195/195	293/293	340/340	184/184	199/199	277/277	188/188	202/202	259/259	126/126	199/199	251/251	188/188	232/232	153/153	182/182	228/228	200/200	201/201	142/142	243/243	223/223	161/161	115/115	134/134	214/214	173/173	293/293	130/130	180/180	98/98	202/202	125/125
Hongguzi	251/251	194/194	249/249	151/151	285/285	318/318	116/116	240/240	251/251	252/252	144/144	190/190	187/187	196/240	169/169	173/173	195/195	293/293	318/318	162/162	153/153	265/265	170/170	202/202	233/233	122/122	191/191	233/233	188/188	188/188	205/205	180/180	216/216	206/206	205/205	148/148	243/243	221/221	161/161	111/111	132/132	206/206	171/171	275/275	116/116	180/180	98/98	206/206	133/133
Bagu214	261/261	196/196	231/231	205/205	301/301	334/334	130/130	238/238	195/195	252/252	184/184	192/192	221/221	218/238	169/169	189/189	195/195	293/293	340/340	184/184	145/145	267/267	166/166	204/204	249/249	184/184	193/193	251/251	188/188	220/220	153/153	182/182	226/226	216/216	213/213	142/142	247/247	221/221	161/161	95/95	136/136	206/206	139/139	271/271	126/126	178/178	94/94	204/204	107/107
Zhuxi13	251/251	196/196	271/271	205/205	281/281	318/318	130/130	256/256	259/259	250/250	180/180	236/236	219/219	220/256	169/169	173/173	195/195	293/293	340/340	188/188	155/155	239/239	164/164	202/202	237/237	122/122	195/195	251/251	188/188	222/222	209/209	178/178	226/226	222/222	187/187	156/156	245/245	221/221	217/217	109/109	124/124	208/208	157/157	267/267	126/126	180/180	94/94	204/204	135/135
Zhuxi1	261/261	196/196	231/231	205/205	303/303	334/334	130/130	238/238	195/195	252/252	184/184	192/192	221/221	218/238	169/169	189/189	195/195	293/293	340/340	184/184	145/145	267/267	166/166	204/204	249/249	184/184	193/193	253/253	188/188	220/220	153/153	182/182	226/226	216/216	213/213	142/142	247/247	221/221	161/161	95/95	136/136	206/206	139/139	271/271	126/126	178/178	94/94	204/204	107/107
Zhangnong12	251/251	198/198	269/269	205/205	281/281	318/318	130/130	238/238	255/255	250/250	180/180	182/182	219/219	214/238	169/169	175/175	195/195	293/293	340/340	188/188	195/195	239/239	182/182	182/182	237/237	126/126	195/195	251/251	188/188	186/186	209/209	178/178	226/226	222/222	187/187	142/142	249/249	221/221	217/217	109/109	124/124	208/208	141/141	281/281	126/126	180/180	94/94	208/208	135/135
Zhangnong13	261/261	200/200	253/253	203/203	317/317	328/328	116/116	246/246	219/219	252/252	174/174	190/190	223/223	220/246	169/169	173/173	195/195	293/293	318/318	184/184	201/201	263/263	160/160	206/206	229/229	126/126	193/193	249/249	188/188	214/214	153/153	172/172	226/226	204/204	213/213	154/154	247/247	221/221	161/161	107/107	134/134	208/208	141/141	297/297	140/140	180/180	98/98	208/208	137/137
Zhangnong14	0/0	0/0	267/267	207/207	289/289	330/330	128/128	250/250	219/219	252/252	174/174	192/192	219/219	202/250	169/169	173/173	201/201	293/293	318/318	186/186	197/197	241/241	160/160	202/202	237/237	124/124	195/195	249/249	188/188	214/214	153/153	178/178	226/226	222/222	199/199	142/142	245/245	221/221	211/211	113/113	126/126	210/210	165/165	259/259	128/128	188/188	98/98	208/208	107/107
Zhangnong15	251/251	200/200	249/249	151/151	285/285	334/334	122/122	240/240	249/249	252/252	144/144	190/190	187/187	200/240	197/197	173/173	153/153	293/293	318/318	162/162	183/183	281/283	182/182	202/202	229/229	128/128	179/179	249/249	190/190	214/214	207/207	180/180	204/204	208/208	189/189	142/142	245/245	215/215	161/161	119/119	132/132	214/214	169/169	269/269	126/126	190/190	98/98	200/200	115/115
Chengnong2	261/261	200/200	251/251	199/199	279/279	330/330	118/118	238/238	253/253	252/252	192/192	192/192	217/217	220/238	169/169	189/189	153/153	293/293	318/318	184/184	193/193	287/287	168/168	194/194	265/265	128/128	193/193	251/251	188/188	214/214	201/201	178/178	228/228	214/214	185/185	142/142	249/249	221/221	161/161	113/113	130/130	214/214	141/141	297/297	128/128	180/180	98/98	204/204	109/109
Chenggu3	251/251	196/196	255/255	151/151	313/313	318/318	140/140	240/240	247/247	252/252	144/144	192/192	217/217	200/240	169/169	173/173	195/195	293/293	318/318	184/184	193/193	265/265	166/166	200/200	215/215	128/128	197/197	233/233	190/190	188/188	205/205	178/178	216/216	204/204	187/187	142/142	247/247	221/221	205/205	115/115	146/146	208/208	171/171	261/261	126/126	188/188	98/98	192/192	117/117
Chenggu5	265/265	196/196	259/267	203/203	283/289	336/336	134/134	246/246	195/195	252/252	174/174	218/232	207/207	210/210	169/169	177/177	201/201	313/313	338/338	184/184	155/155	221/221	168/168	204/204	217/217	122/122	193/193	233/253	192/192	214/214	153/153	168/180	202/202	206/206	199/199	142/142	245/245	215/219	205/205	109/109	114/114	194/194	145/145	283/283	128/128	188/188	94/94	192/208	129/129
Chenggu4	251/251	196/196	259/259	205/205	317/317	334/334	122/122	234/234	195/195	252/252	160/160	202/202	187/187	234/234	169/169	175/175	195/195	313/313	318/318	190/190	183/183	277/277	164/164	202/202	231/231	126/126	191/191	253/253	190/190	186/186	205/205	182/182	202/202	206/206	201/201	156/156	247/247	223/223	161/161	113/113	126/126	214/214	157/157	283/283	130/130	178/178	98/98	212/212	131/131
Chenggu6	251/251	196/196	255/255	151/151	313/313	318/318	140/140	240/240	247/247	252/252	144/144	192/192	217/217	200/240	169/169	173/173	195/195	0/0	318/318	184/184	193/193	265/265	166/166	200/200	215/215	128/128	197/197	249/249	190/190	188/188	205/205	178/178	216/216	204/204	187/187	142/142	247/247	221/221	205/205	115/115	146/146	208/208	171/171	261/261	126/126	188/188	98/98	192/192	117/117
Jigu8	251/251	196/196	259/259	205/205	317/317	334/334	122/122	234/234	195/195	252/252	160/160	202/202	187/187	234/234	169/169	175/175	195/195	313/313	318/318	190/190	183/183	277/277	164/164	202/202	231/231	126/126	191/191	253/253	190/190	186/186	205/205	182/182	202/202	206/206	201/201	156/158	247/247	223/223	161/161	113/113	126/126	214/214	157/157	283/283	130/130	178/178	98/98	212/212	131/131
Shinong4	251/251	198/198	265/265	199/199	319/319	332/332	120/120	242/242	195/195	252/252	144/144	190/190	187/187	196/240	169/169	173/173	195/195	293/293	318/318	188/188	193/193	243/243	188/188	202/202	251/251	120/120	191/191	233/233	190/190	186/186	205/205	180/180	204/204	204/204	201/201	156/156	247/247	223/223	197/197	115/115	118/118	214/214	163/163	273/273	128/128	182/182	98/98	192/192	103/103
Honggaigu	251/251	194/194	265/265	199/199	319/319	322/332	120/120	240/240	195/195	252/252	144/144	190/190	187/187	196/240	169/169	173/181	195/195	293/293	318/318	188/188	193/193	243/243	188/188	188/188	251/251	120/120	191/191	233/233	190/190	186/186	205/205	180/180	204/204	204/204	201/201	156/156	247/247	223/223	197/197	115/115	118/118	214/214	163/163	273/273	128/128	182/182	98/98	192/192	103/103
Longgu27	263/263	198/198	269/269	205/205	301/301	336/336	120/120	252/252	243/243	252/252	146/146	206/206	219/219	212/252	169/169	189/189	153/153	313/313	344/344	162/162	145/145	243/243	164/164	164/164	229/229	194/194	193/193	249/249	188/188	186/186	153/153	168/168	226/226	208/208	199/199	142/142	245/245	237/237	215/215	109/109	120/120	214/214	141/141	283/283	138/138	188/188	100/100	204/204	103/103
Nenxuan11	263/263	198/198	273/273	195/195	301/301	334/334	120/120	252/252	265/265	252/252	162/162	202/202	183/183	218/252	169/169	189/189	195/195	293/293	338/338	162/162	145/145	241/241	164/164	164/164	229/229	194/194	193/193	251/251	188/188	186/186	153/153	180/180	226/226	216/216	213/213	142/142	245/245	237/237	205/205	109/109	136/136	206/206	137/137	283/283	134/134	188/188	100/100	204/204	129/129
Keyu12	261/261	198/198	257/257	207/207	289/289	332/332	130/130	242/242	247/247	254/254	162/162	190/190	187/187	212/242	169/169	173/173	195/195	293/293	318/318	184/184	191/191	269/269	164/164	164/164	219/219	126/126	193/193	253/253	190/190	214/214	153/153	178/178	226/226	220/220	217/217	154/154	245/245	221/221	161/161	109/109	134/134	214/214	141/141	267/267	128/128	188/188	98/98	192/192	103/103
Keyu18	261/261	196/196	231/231	205/231	279/279	318/318	130/130	238/238	195/195	252/252	184/194	218/218	0/0	212/238	169/169	173/173	195/195	293/293	340/340	162/162	193/193	293/293	166/166	166/204	251/251	128/128	181/181	253/253	188/188	220/220	203/203	182/182	226/226	204/204	213/213	142/142	243/243	221/221	161/161	95/95	118/118	214/214	165/165	295/295	126/126	178/178	98/98	216/216	127/127
Kexi30	251/251	196/196	271/271	205/205	281/281	318/318	130/130	256/256	259/259	250/250	180/180	236/236	219/219	220/256	169/169	173/173	195/195	293/293	340/340	188/188	155/155	239/239	164/164	202/202	237/237	122/122	195/195	251/251	188/188	222/222	209/209	178/178	226/226	222/222	187/187	142/142	245/245	221/221	217/217	109/109	124/124	206/206	157/157	267/267	126/126	180/180	94/94	204/204	135/135
Huangshazi1	261/261	196/196	231/231	205/231	303/303	334/334	130/130	238/238	195/195	252/252	184/184	192/192	221/221	218/238	169/169	189/189	195/195	293/293	340/340	184/184	145/145	267/267	166/166	204/204	249/249	184/184	193/193	253/253	188/188	220/220	153/153	182/182	226/226	216/216	213/213	142/142	247/247	221/221	161/161	95/95	136/136	206/206	139/139	271/271	126/126	178/178	94/94	204/204	107/107
Xindalihuang2	251/251	198/198	261/261	205/205	303/303	334/334	130/130	250/250	247/247	252/252	160/160	220/220	223/223	218/250	169/169	173/173	195/195	293/293	318/318	162/162	193/193	287/287	166/166	204/204	229/229	128/128	181/181	251/251	188/188	184/184	153/153	178/178	226/226	204/204	213/213	142/142	243/243	221/221	161/161	109/109	118/118	214/214	139/139	255/255	126/126	178/178	98/98	204/204	125/125
Suigu3	265/265	190/190	281/281	151/151	317/317	336/336	130/130	246/246	195/195	252/252	184/184	190/190	219/219	212/246	169/169	175/175	195/195	313/313	318/318	184/184	155/155	271/271	164/164	164/164	229/229	124/124	185/185	233/233	190/190	184/184	205/205	178/184	204/204	208/208	211/211	142/142	247/247	221/221	0/0	113/113	136/136	208/208	171/171	261/261	128/128	176/176	98/98	192/192	119/119
Yangu12	263/263	198/198	267/267	205/205	293/293	330/330	130/130	238/238	243/243	252/252	176/176	192/192	219/219	202/238	169/169	173/173	203/203	293/293	318/318	186/186	197/197	243/243	164/164	202/202	239/239	126/126	193/193	249/249	188/188	214/214	153/153	178/184	226/226	222/222	199/199	142/142	245/245	221/221	211/211	113/113	126/126	210/210	159/159	259/259	128/128	188/188	94/94	208/208	107/107
Qingzhenzhu	263/263	198/198	259/259	151/151	319/319	336/336	132/132	238/238	195/195	252/252	140/140	194/194	219/219	196/238	169/169	173/173	0/0	293/293	0/0	186/186	145/145	277/277	164/164	194/194	231/231	138/138	193/193	253/253	192/192	214/214	153/153	170/170	204/204	204/204	211/211	142/142	245/245	221/221	161/161	109/109	136/136	210/210	165/165	299/299	128/128	180/180	94/94	208/208	135/135
Yangu13	265/265	190/198	267/267	205/205	293/293	318/318	130/130	234/238	243/243	252/252	176/176	192/192	219/219	202/202	169/169	173/173	0/0	0/0	318/318	186/186	197/197	279/279	164/164	200/200	227/227	126/126	193/193	249/249	188/188	184/184	207/207	182/182	226/226	204/204	199/199	142/142	247/247	237/237	161/161	113/113	136/136	216/216	169/169	279/279	128/128	188/188	98/98	208/208	129/129
Lugu2	263/263	198/198	259/259	151/151	319/319	336/336	132/132	238/238	195/195	252/252	140/140	194/194	219/219	196/238	169/169	173/173	0/0	0/0	318/318	186/186	145/145	277/277	164/164	0/0	231/231	138/138	185/185	253/253	192/192	214/214	153/153	170/170	204/204	204/204	211/211	142/142	245/245	221/221	161/161	109/109	136/136	210/210	141/141	295/295	128/128	180/180	94/94	208/208	135/135
Lugu1	261/261	196/196	269/269	213/213	291/291	330/330	134/134	246/246	243/243	260/260	168/168	228/228	219/219	200/246	169/169	189/189	0/0	0/0	318/318	162/162	195/195	245/245	168/168	202/202	229/229	126/126	187/187	249/249	188/188	184/184	203/203	184/184	226/226	214/214	205/205	142/142	247/247	221/221	205/205	113/113	136/136	214/214	171/171	299/299	128/128	190/190	98/98	206/206	109/109
Lujin1	271/271	198/198	247/247	211/211	295/295	338/338	130/130	250/250	219/219	252/252	162/220	182/182	209/209	202/250	169/169	173/173	0/0	0/0	338/338	184/184	0/0	239/239	164/164	200/200	237/237	126/126	193/193	251/251	190/190	214/214	153/153	178/178	226/226	212/212	221/221	142/142	247/247	221/221	197/197	111/111	110/110	208/208	141/141	311/311	126/126	178/178	98/98	208/208	103/103
Gonggu9	251/251	198/198	259/283	151/151	279/317	318/340	132/132	250/250	247/247	264/264	168/168	226/226	0/0	218/250	193/193	173/173	0/0	0/0	318/318	190/190	189/189	243/243	168/168	202/202	229/229	128/162	193/193	233/233	190/190	220/220	205/205	174/182	220/220	212/212	185/185	142/142	247/247	237/237	161/161	111/111	136/136	156/156	157/175	263/273	130/130	188/188	98/98	192/204	119/119
Gonggu36	251/251	198/198	259/283	151/151	279/317	318/340	132/132	250/250	247/247	264/264	168/168	226/226	203/203	218/250	193/193	173/173	0/0	313/313	318/318	190/190	189/189	243/243	168/168	202/202	229/229	128/128	193/193	233/233	190/190	220/220	205/205	174/182	220/220	212/212	185/185	142/142	247/247	237/237	161/161	111/111	136/136	156/156	157/175	263/273	130/130	188/188	98/98	192/204	119/119
Sigu2	265/265	190/190	249/249	189/189	289/289	330/330	136/136	250/250	235/235	252/252	144/144	192/192	201/201	218/250	169/169	173/173	0/0	313/313	346/346	188/188	183/183	281/281	168/168	200/200	225/225	128/128	189/189	249/249	190/190	184/184	205/205	182/182	222/222	204/204	209/209	156/156	247/247	237/237	161/161	115/115	138/138	210/210	169/169	277/277	130/130	190/190	98/98	192/192	117/117
Yangu9	269/269	196/196	281/281	205/205	293/293	332/332	128/128	234/234	243/243	252/252	160/160	190/190	201/201	218/234	169/169	173/173	0/0	293/293	318/318	162/162	203/203	239/239	164/164	0/0	249/249	144/144	189/189	249/249	188/188	184/184	207/207	182/182	226/226	206/206	201/201	142/142	243/243	237/237	205/205	109/109	140/140	214/214	169/169	269/269	130/130	176/176	96/96	204/204	103/103
Yangu2	265/265	190/190	259/259	195/195	289/289	338/338	134/134	250/250	247/247	252/252	144/144	202/202	187/187	212/212	169/169	173/173	0/0	313/313	340/340	184/184	141/141	279/279	162/162	198/198	225/225	138/138	189/189	249/249	190/190	184/184	209/209	168/168	216/216	212/212	201/201	142/142	247/247	237/237	161/161	115/115	134/134	210/210	159/159	279/279	128/128	174/174	98/98	192/192	123/123
Tiegu8	251/251	184/184	273/273	203/203	277/277	318/318	130/130	252/252	247/247	252/252	162/162	228/228	219/219	218/252	169/169	173/173	195/195	293/293	318/318	184/184	157/157	243/243	0/0	0/0	243/243	122/122	191/191	251/251	188/188	214/214	155/155	174/174	216/216	212/212	221/221	154/154	245/245	221/221	205/205	109/109	136/136	210/210	139/139	279/279	130/130	180/180	98/98	204/204	133/133
Ange2	251/251	200/200	253/253	167/167	315/315	328/328	120/120	234/234	235/235	252/252	154/234	192/192	219/219	200/234	169/169	189/189	197/197	313/313	318/318	162/162	183/183	275/275	164/164	200/200	249/249	126/126	185/185	249/249	190/190	184/184	203/203	182/182	224/224	212/212	187/187	154/154	251/251	237/237	211/211	113/113	136/136	214/214	155/155	263/263	128/128	188/188	100/100	192/192	121/121
Ange5	251/251	200/200	253/267	167/167	287/287	328/328	132/132	234/234	195/235	252/252	144/144	190/190	219/219	212/234	169/169	173/173	197/197	313/313	318/318	162/162	183/183	269/269	164/188	200/200	237/249	126/126	189/189	233/233	190/190	184/184	153/153	180/180	224/224	212/212	185/201	154/154	251/251	237/237	161/161	107/107	138/138	206/206	169/169	281/281	130/130	188/188	100/100	192/192	121/121
Chaogu12	263/263	190/190	257/257	153/153	277/277	336/336	138/138	238/238	195/195	242/242	198/198	202/202	187/187	204/204	185/185	175/175	199/199	293/293	342/342	184/184	187/187	233/233	172/172	198/198	223/223	126/126	181/181	231/231	190/190	184/184	209/209	168/168	220/220	210/210	201/201	148/148	245/245	213/213	211/211	111/111	120/120	210/210	159/159	297/297	124/124	190/190	98/98	214/214	111/111
Huangjinmiao	263/263	190/190	247/247	203/203	323/323	330/330	142/142	248/248	233/233	262/262	144/144	192/192	203/203	200/200	169/169	173/173	195/195	293/293	318/318	188/188	141/141	233/233	166/166	190/190	223/223	138/138	181/181	231/231	192/192	186/186	153/153	166/166	204/204	196/196	201/201	156/156	243/243	235/235	213/213	109/109	118/118	210/210	169/169	277/277	132/132	188/188	94/94	208/208	111/111
Mengfenggu11	263/263	200/200	263/263	203/203	287/287	338/338	114/114	248/248	249/249	250/250	158/158	194/194	203/203	216/216	169/169	173/173	203/203	313/313	318/318	184/184	191/191	233/233	166/166	196/196	221/221	120/120	191/191	249/249	190/190	184/184	209/209	170/170	222/222	202/202	201/201	154/154	245/245	235/235	211/211	117/117	126/126	210/210	167/167	263/263	130/130	174/174	100/100	196/196	111/111
Huangjingu	263/263	198/198	255/263	161/161	287/287	328/328	134/134	232/232	195/195	254/254	160/160	200/200	203/203	216/216	191/191	173/173	195/195	293/293	342/342	184/184	141/141	239/239	162/162	198/198	239/239	138/138	185/185	231/231	190/190	184/184	209/209	176/176	222/222	210/210	201/201	154/154	245/245	235/235	205/205	111/111	138/138	210/210	169/169	257/257	128/128	180/180	98/98	206/206	121/121
Chang0301	263/263	190/190	253/253	203/203	287/287	330/330	142/142	242/242	195/195	262/262	144/144	172/172	203/203	200/200	169/169	175/175	197/197	313/313	318/318	188/188	141/141	233/233	166/166	190/190	223/223	138/138	191/191	231/231	190/190	184/184	209/209	176/176	222/222	212/212	201/201	154/154	245/245	233/233	211/211	111/111	126/126	210/210	167/167	263/263	130/130	174/174	100/100	196/196	115/115
Changnong35	263/263	200/200	257/257	203/203	323/323	336/336	142/142	248/248	233/233	262/262	198/198	192/192	203/203	212/212	169/169	173/173	199/199	293/293	342/342	188/188	141/141	233/233	166/166	190/190	223/223	138/138	191/191	231/231	190/190	184/184	209/209	170/170	222/222	202/202	201/201	154/154	245/245	235/235	211/211	111/111	126/126	210/210	159/159	263/263	130/130	174/174	98/98	196/196	111/111
Changnong36	263/263	200/200	257/257	201/201	323/323	336/336	148/148	248/248	233/233	262/262	144/144	202/202	203/203	216/216	169/169	173/173	197/197	293/293	318/318	184/184	141/141	233/233	166/166	190/190	223/223	138/138	191/191	231/231	190/190	184/184	209/209	170/170	216/216	202/202	201/201	142/142	245/245	235/235	211/211	111/111	126/126	210/210	167/167	263/263	130/130	174/174	100/100	196/196	111/111
Changnong38	261/261	200/200	257/257	201/201	287/287	336/336	140/140	232/232	195/195	254/254	144/144	202/202	0/0	212/212	169/169	173/173	197/197	313/313	342/342	160/160	193/193	233/233	162/162	208/208	223/223	128/128	191/191	231/231	190/190	184/184	209/209	176/176	224/224	212/212	203/203	142/142	245/245	235/235	211/211	111/111	126/126	210/210	159/159	275/275	130/130	190/190	98/98	218/218	115/115
Changnong39	263/263	190/190	247/247	203/203	327/327	338/338	142/142	232/232	233/233	266/266	144/144	192/192	203/203	216/216	169/169	175/175	197/197	303/303	340/340	186/186	141/141	233/233	166/166	190/190	239/239	138/138	179/179	231/231	192/192	184/184	209/209	170/170	222/222	202/202	201/201	154/154	245/245	233/233	211/211	111/111	126/126	210/210	167/167	263/263	130/130	178/178	100/100	196/196	111/111
Changsheng06	263/263	190/190	253/253	191/191	287/287	336/336	142/142	242/242	195/195	262/262	144/144	172/172	203/203	200/200	169/169	175/175	197/197	313/313	342/342	160/160	141/141	233/233	166/166	198/198	223/223	138/138	191/191	231/231	190/190	184/184	209/209	176/176	222/222	212/212	203/203	154/154	245/245	233/233	211/211	117/117	126/126	210/210	167/167	263/263	130/130	190/190	100/100	196/196	115/115
Changsheng07	263/263	200/200	257/257	191/191	323/323	336/336	122/122	232/232	195/195	254/254	144/144	202/202	203/203	212/212	169/169	173/173	197/197	293/293	342/342	184/184	141/141	233/233	172/172	198/198	223/223	138/138	191/191	231/231	190/190	186/186	209/209	168/168	204/204	208/208	201/201	156/156	245/245	235/235	211/211	111/111	126/126	210/210	159/159	297/297	130/130	174/174	98/98	196/196	115/115
Jingu14	263/263	200/200	257/257	191/191	287/287	332/336	122/122	232/232	195/195	254/266	144/144	202/202	187/203	216/216	169/169	173/173	197/197	293/293	342/342	184/184	141/141	233/233	166/166	198/198	223/223	138/138	191/191	231/231	190/190	184/184	209/209	168/168	204/204	210/210	203/203	156/156	245/245	221/221	211/211	117/117	126/126	210/210	159/159	295/295	128/128	174/174	98/100	196/196	119/119
Jingu16	263/263	200/200	247/247	207/207	287/287	336/336	114/114	232/232	217/217	262/262	160/160	202/202	217/217	208/208	193/193	189/189	195/195	293/293	338/338	184/184	141/141	241/241	164/164	200/200	207/207	138/138	181/181	231/231	192/192	216/216	175/175	168/168	224/224	198/198	199/199	142/142	245/245	235/235	211/211	113/113	126/126	212/212	167/167	267/267	122/122	180/180	100/100	208/208	107/107
Jingu20	263/263	190/190	247/247	203/203	321/321	330/330	142/142	248/248	233/233	262/262	144/144	192/192	203/203	200/200	169/169	173/173	195/195	293/293	318/318	188/188	141/141	233/233	166/166	190/190	223/223	138/138	191/191	231/231	190/190	184/184	209/209	170/170	222/222	202/202	201/201	154/154	245/245	215/215	211/211	117/117	126/126	210/210	169/169	263/263	130/130	174/174	100/100	196/196	111/111
Jingu21	263/263	190/190	257/257	191/191	287/287	336/336	116/116	242/242	195/195	254/254	144/144	172/172	203/203	216/216	169/169	175/175	197/197	313/313	342/342	160/160	193/193	233/233	162/162	198/198	239/239	128/128	191/191	231/231	190/190	184/184	209/209	176/176	204/204	200/200	203/203	156/156	245/245	233/233	211/211	111/111	126/126	210/210	159/159	257/257	128/128	190/190	98/98	216/216	125/125
Jingu22	263/263	200/200	257/257	201/201	321/321	336/336	116/116	232/232	193/193	254/254	144/144	202/202	203/203	216/216	169/169	175/175	197/197	293/293	342/342	184/184	189/189	233/233	162/162	202/202	217/217	128/128	179/179	231/231	190/190	186/186	205/205	168/168	216/216	208/208	201/201	142/142	245/245	221/221	211/211	111/111	126/126	210/210	163/163	257/257	130/130	174/174	98/98	196/196	115/115
Jingu27	263/263	200/200	247/257	199/199	287/287	336/336	120/128	232/232	195/195	250/250	198/198	202/202	187/187	198/198	169/169	189/189	199/199	293/293	342/342	184/184	141/141	233/233	172/172	198/198	223/223	138/138	191/191	231/231	190/190	186/186	153/209	170/170	204/224	198/210	201/201	142/142	245/245	235/235	211/211	113/113	126/126	210/212	159/167	267/297	122/128	174/180	98/100	196/196	111/115
Chang0302	261/261	198/198	257/257	153/161	277/277	324/324	134/134	232/232	195/195	250/250	164/164	172/172	187/187	200/212	169/169	173/189	199/199	313/313	318/318	160/188	189/189	237/237	164/164	190/190	219/223	128/128	181/181	231/231	190/190	184/184	209/209	170/182	220/222	200/208	201/201	148/148	245/245	221/221	211/211	117/117	118/118	210/210	165/165	281/287	122/128	174/190	94/100	196/198	115/125
Changza2	263/263	190/190	247/247	203/203	293/293	318/318	124/124	238/238	233/233	260/260	162/162	192/192	219/219	216/216	169/169	173/173	197/197	293/293	318/318	188/188	141/141	241/241	166/166	190/190	223/223	138/138	191/191	233/233	190/190	184/184	209/209	180/180	222/222	202/202	201/201	154/154	245/245	235/235	213/213	117/117	126/126	210/210	161/161	281/281	130/130	174/174	100/100	200/206	111/111
Changnong40	263/263	190/190	257/257	191/191	287/287	336/336	116/116	242/242	195/195	254/254	144/144	172/172	203/203	216/216	169/169	175/175	197/197	313/313	342/342	160/160	193/193	233/233	162/162	198/198	239/239	128/128	191/191	231/231	190/190	184/184	209/209	176/176	204/204	200/200	203/203	156/156	245/245	233/233	211/211	111/111	126/126	210/210	159/159	257/257	128/128	190/190	98/98	216/216	125/125
Changsheng04	263/263	200/200	257/257	201/201	287/287	336/336	116/116	232/232	195/195	254/254	144/144	172/172	203/203	216/216	169/169	175/175	197/197	293/293	342/342	160/160	189/189	233/233	164/164	198/198	239/239	128/128	191/191	231/231	190/190	184/184	209/209	176/176	216/216	200/200	203/203	142/142	245/245	221/221	211/211	111/111	126/126	210/210	163/163	257/257	128/128	190/190	98/98	216/216	125/125
Changsheng08	263/263	190/190	257/257	191/191	287/287	336/336	116/116	242/242	195/195	254/254	144/144	172/172	203/203	216/216	169/169	175/175	197/197	313/313	342/342	160/160	193/193	233/233	162/162	198/198	239/239	128/128	191/191	231/231	190/190	184/184	209/209	176/176	204/204	200/200	203/203	156/156	245/245	233/233	211/211	111/111	126/126	210/210	159/159	257/257	128/128	190/190	98/98	216/216	127/127
Changsheng18	263/263	192/192	247/257	203/203	319/319	330/330	116/116	232/232	231/231	262/262	144/144	192/192	203/203	200/200	185/185	173/173	195/195	293/293	318/318	188/188	141/141	233/233	172/172	190/190	223/223	138/138	185/185	231/231	190/190	184/184	209/209	170/170	222/222	202/202	201/201	154/154	245/245	235/235	211/211	117/117	128/128	210/210	171/171	263/263	130/130	174/174	100/100	196/196	111/111
Changgu2	263/263	200/200	247/247	207/207	287/287	336/336	114/114	248/248	233/233	262/262	144/144	192/192	203/203	200/200	169/169	173/173	195/195	293/293	338/338	184/184	141/141	233/233	166/166	190/190	223/223	138/138	191/191	231/231	190/190	184/184	209/209	170/170	224/224	202/202	199/199	142/142	245/245	235/235	211/211	117/117	122/122	210/210	167/167	267/267	130/130	180/180	100/100	208/208	111/111
Changgu4	263/263	200/200	253/253	191/191	287/287	336/336	122/122	242/242	195/195	254/254	144/144	172/172	203/203	216/216	169/169	175/175	197/197	293/313	342/342	160/160	141/141	233/233	162/162	198/198	239/239	128/128	191/191	231/231	190/190	184/184	153/153	168/168	204/204	212/212	203/203	156/156	245/245	235/235	211/211	125/125	126/126	210/210	159/159	267/267	128/128	190/190	98/98	216/216	115/115
Jingu30	259/259	200/200	257/257	161/161	305/305	336/336	132/132	240/240	217/217	262/262	150/150	188/188	217/217	210/210	193/193	187/187	189/189	303/303	338/338	184/184	149/149	239/239	168/168	206/206	227/227	116/116	181/197	247/247	190/190	184/184	175/175	170/170	224/224	198/198	199/199	142/142	245/245	235/235	211/211	111/111	126/126	212/212	167/167	267/267	128/128	174/174	98/100	208/208	107/107
Fenxuan8	263/263	192/192	257/257	161/161	305/305	336/336	122/122	232/232	195/233	262/262	150/150	188/188	217/217	212/212	169/169	175/175	189/189	293/293	338/338	184/184	187/187	233/233	172/172	198/198	207/207	126/126	191/191	231/231	192/192	184/184	209/209	166/166	204/204	210/210	199/199	156/156	243/243	235/235	211/211	111/111	126/126	210/210	159/159	267/267	122/122	174/174	98/98	214/214	115/115
Jingu6	263/263	200/200	257/257	151/151	321/321	336/336	122/122	232/232	195/195	254/254	144/144	218/218	203/203	216/216	169/169	173/173	197/197	313/313	342/342	184/184	193/193	233/233	172/172	198/198	223/223	126/126	191/191	231/231	190/190	184/184	209/209	182/182	218/218	214/214	201/201	142/142	245/245	235/235	211/211	117/117	126/126	212/212	163/163	265/265	130/130	174/174	98/98	192/192	119/119
Jingu10	263/263	200/200	247/247	207/207	287/287	336/336	114/114	232/232	217/217	262/262	160/160	202/202	217/217	208/208	193/193	189/189	195/195	293/293	338/338	184/184	141/141	241/241	164/164	200/200	207/207	138/138	181/181	231/231	192/192	216/216	175/175	168/168	224/224	198/198	199/199	142/142	245/245	235/235	211/211	113/113	126/126	212/212	167/167	267/267	122/122	180/180	100/100	208/208	107/107
Jingu20	263/263	190/190	247/247	203/203	319/319	330/330	142/142	248/248	233/233	262/262	144/144	192/192	203/203	200/200	169/169	173/173	195/195	293/293	318/318	188/188	141/141	233/233	166/166	190/190	223/223	138/138	191/191	231/231	190/190	184/184	209/209	170/170	222/222	202/202	201/201	154/154	245/245	235/235	211/211	117/117	128/128	210/210	167/167	263/263	130/130	174/174	100/100	196/196	111/111
Jingu21	263/263	198/198	257/257	151/151	287/287	336/336	122/122	232/232	197/197	240/250	144/144	172/172	217/217	216/216	193/193	173/173	197/197	293/293	342/342	184/184	193/193	233/233	172/172	202/202	227/227	126/126	179/179	231/231	190/190	186/186	209/209	168/168	218/218	214/214	201/201	142/142	245/245	233/233	211/211	117/117	126/126	210/210	161/161	287/287	128/128	192/192	98/98	192/192	119/119
Jingu24	261/261	196/196	253/253	207/207	289/289	328/328	114/114	232/232	195/195	250/268	160/160	202/202	215/215	208/208	169/193	173/173	195/195	293/293	318/318	184/184	189/189	239/239	166/166	198/198	219/219	128/128	179/199	231/231	190/190	186/186	209/209	168/182	218/224	218/218	187/187	142/142	245/245	233/233	205/211	117/117	126/140	210/210	169/169	285/285	128/128	180/192	96/96	194/194	137/137
Jingu26	263/263	198/198	257/257	207/207	289/289	330/330	114/114	232/232	233/233	250/250	160/160	192/192	217/217	208/208	169/169	173/173	195/195	293/293	318/318	184/184	141/141	241/241	166/166	198/198	223/223	138/138	193/193	231/231	190/190	216/216	209/209	172/172	224/224	198/198	201/201	142/142	245/245	235/235	211/211	113/113	126/126	210/210	159/159	297/297	130/130	174/174	98/98	196/196	107/107
Jingu40	263/263	198/198	257/257	205/205	287/287	336/336	116/122	232/232	197/197	250/250	164/164	172/172	187/217	216/216	193/193	173/173	197/197	313/313	342/342	184/184	183/193	233/233	164/172	202/202	227/227	126/126	179/179	231/231	190/190	186/186	205/205	168/168	202/218	214/214	201/201	142/156	245/245	233/233	211/211	117/117	126/126	214/214	159/159	287/287	128/128	192/192	98/98	192/192	119/119
87-151	259/259	200/200	257/257	161/161	305/305	336/336	132/132	240/240	217/217	262/262	150/150	188/188	217/217	210/210	193/193	187/187	189/189	303/303	338/338	184/184	149/149	239/239	194/194	206/206	227/227	116/116	181/181	247/247	190/190	186/186	175/175	174/174	204/204	212/212	199/199	156/156	245/245	235/235	211/211	111/111	128/128	214/214	167/167	267/267	128/128	174/174	98/98	214/214	129/129
Yangu11	263/263	196/196	255/255	205/205	287/287	338/338	114/114	236/236	195/195	250/250	160/160	202/202	217/217	208/208	169/169	189/189	195/195	293/293	342/342	184/184	191/191	241/241	164/164	198/198	207/207	120/120	193/193	231/231	188/188	216/216	153/153	170/170	224/224	198/198	201/201	142/142	245/245	235/235	211/211	113/113	122/122	216/216	161/161	285/285	128/128	180/180	98/98	210/210	107/107
Gonggu65	269/269	190/190	257/257	151/151	287/287	316/316	138/138	240/240	197/197	250/250	150/150	172/172	217/217	210/210	169/169	189/189	153/153	313/313	340/340	160/160	145/145	233/233	198/198	202/202	249/249	140/140	193/193	231/231	190/190	186/186	175/175	176/176	214/214	216/216	201/201	146/146	245/245	213/213	231/231	113/113	126/126	194/194	163/163	287/287	122/122	190/190	100/100	216/216	113/113
5Gonggu5	257/257	198/198	253/253	151/151	287/287	326/326	138/138	240/240	195/195	250/250	176/176	194/194	203/203	210/210	169/169	189/189	203/203	313/313	318/318	184/184	173/173	307/307	198/198	200/200	247/247	124/124	187/187	231/231	190/190	220/220	175/175	178/178	214/214	204/204	201/201	146/146	253/253	213/213	161/161	105/105	116/116	208/208	163/163	261/261	120/120	188/188	98/98	216/216	107/107
Gonggu31	259/259	190/190	255/255	151/151	285/285	338/338	140/140	232/232	189/189	250/250	176/176	190/190	201/201	218/218	169/169	173/173	195/195	313/313	318/318	184/190	185/185	241/241	190/190	200/200	233/233	128/128	191/191	231/231	190/190	220/220	175/175	176/176	214/214	202/202	201/201	146/146	245/245	213/213	209/209	105/105	124/124	208/208	163/163	269/269	132/132	190/190	98/98	192/192	107/107
Gonggu60	259/259	192/192	257/257	151/151	279/279	326/326	138/138	240/240	189/189	254/254	146/146	226/226	203/203	208/208	169/169	181/181	153/153	313/313	340/340	162/162	137/137	239/239	176/176	200/200	243/243	144/144	191/191	231/231	188/188	216/216	175/175	168/168	214/214	202/202	201/201	146/146	245/245	235/235	211/211	117/117	120/120	206/206	159/159	285/285	128/128	188/188	98/98	208/208	107/107
Gonggu60	259/259	190/190	255/255	151/151	275/275	318/318	138/138	236/236	241/241	250/250	146/146	190/190	187/187	222/222	185/185	173/173	195/195	0/0	318/318	162/162	137/137	239/241	176/176	200/200	243/243	144/144	185/185	231/231	188/188	216/216	175/175	166/166	214/214	202/202	201/201	146/146	245/245	235/235	211/211	105/105	120/120	208/208	159/159	267/267	120/120	188/188	98/98	216/216	107/107
Gonggu71	263/263	190/190	255/255	195/195	279/279	318/318	132/132	232/232	195/195	262/262	176/176	226/226	187/187	218/218	169/169	181/181	195/195	313/313	318/318	162/162	191/191	241/241	198/198	200/200	235/235	126/126	193/193	259/259	190/190	220/220	175/175	176/176	204/204	202/202	201/201	148/148	245/245	235/235	211/211	103/103	120/120	208/208	155/155	259/259	120/120	188/188	98/98	208/208	107/107
Baigu6	245/245	190/190	255/255	151/151	275/275	338/338	138/138	242/242	189/189	250/250	146/146	222/222	187/187	208/208	185/185	173/173	153/153	313/313	340/340	162/162	137/137	241/241	176/176	200/200	251/251	144/144	185/185	231/231	188/188	216/216	175/175	170/170	214/214	202/202	201/201	146/146	245/245	235/235	209/209	105/105	120/120	208/208	161/161	267/267	120/120	188/188	98/98	208/208	113/113
Jiugu8	259/259	190/190	255/255	151/151	279/279	338/338	138/138	240/240	189/189	236/236	176/176	190/190	211/211	208/208	185/185	175/175	195/195	313/313	318/318	162/162	137/137	239/239	176/176	200/200	243/243	144/144	185/185	231/231	188/188	216/216	175/175	176/176	214/214	202/202	201/201	146/146	247/247	235/235	211/211	105/105	120/120	208/208	161/161	267/267	120/120	188/188	98/98	216/216	107/107
Jiugu11	263/263	190/190	255/255	195/195	279/279	318/318	132/132	232/232	195/195	262/262	176/176	226/226	187/187	218/218	169/169	181/181	193/193	313/313	318/318	162/162	191/191	239/239	198/198	202/202	235/235	126/126	193/193	259/259	190/190	220/220	175/175	176/176	204/204	202/202	201/201	148/148	245/245	235/235	211/211	103/103	120/120	208/208	155/155	259/259	120/120	188/188	98/98	208/208	107/107
Gonggu68	245/245	190/190	255/255	151/151	275/275	338/338	138/138	242/242	189/189	250/250	146/146	226/226	187/187	208/208	185/185	173/173	153/153	313/313	340/340	162/162	137/137	243/243	176/176	200/200	251/251	144/144	185/185	231/231	188/188	216/216	175/175	170/170	214/214	202/202	201/201	146/146	245/245	235/235	209/209	105/105	120/120	208/208	161/161	267/267	120/120	188/188	98/98	208/208	113/113
Gonggu5-1	259/259	190/190	253/253	151/151	287/287	338/338	138/138	248/248	195/195	250/250	176/176	194/194	203/203	208/208	169/169	189/189	203/203	313/313	318/318	184/184	173/173	239/239	198/198	200/200	235/235	124/124	187/187	231/231	190/190	220/220	175/175	170/178	214/214	216/216	201/201	146/146	243/243	213/235	211/211	105/113	120/120	208/208	163/163	271/271	120/120	188/188	98/98	216/218	113/113
Gongguxin7	257/257	190/190	255/255	151/151	279/279	326/326	138/138	240/240	243/243	262/262	146/146	226/226	187/187	218/218	185/185	181/181	153/153	293/293	340/340	184/184	193/193	239/239	198/198	200/200	243/243	126/126	185/185	231/231	190/190	220/220	175/175	176/176	214/214	202/202	209/209	146/146	245/245	235/235	211/211	105/105	120/120	208/208	155/155	267/267	120/120	188/188	94/94	208/208	107/107
Gonggu61	259/259	190/190	255/255	151/151	279/279	326/326	138/138	248/248	189/189	262/262	176/176	226/226	187/187	208/208	185/185	175/175	195/195	313/313	318/318	162/162	137/137	239/239	176/176	200/200	243/243	144/144	185/185	259/259	188/188	216/216	175/175	176/176	214/214	202/202	201/201	146/146	245/245	235/235	211/211	105/105	120/120	208/208	159/159	283/283	120/120	188/188	98/98	208/208	107/107
Gonggu62	259/259	190/190	255/255	151/151	279/279	326/326	138/138	240/240	241/241	262/262	176/176	190/190	187/187	208/208	185/185	175/175	195/195	313/313	318/318	162/162	137/137	239/239	176/176	202/202	235/235	144/144	185/185	261/261	188/188	216/216	175/175	176/176	214/214	202/202	201/201	146/146	245/245	235/235	211/211	105/105	120/120	208/208	159/159	283/283	120/120	188/188	98/98	208/208	107/107
Gonggu63	259/259	190/190	255/255	151/151	279/279	326/326	138/138	248/248	189/189	262/262	176/176	226/226	187/187	208/208	185/185	175/175	195/195	313/313	318/318	162/162	137/137	239/239	176/176	200/200	243/243	144/144	185/185	259/259	188/188	216/216	175/175	176/176	214/214	202/202	201/201	146/146	245/245	235/235	211/211	105/105	120/120	208/208	159/159	283/283	120/120	188/188	98/98	208/208	107/107
Gonggu66	259/259	190/190	255/255	151/151	279/279	326/326	138/138	248/248	189/189	262/262	176/176	226/226	187/187	208/208	185/185	175/175	195/195	313/313	318/318	162/162	137/137	239/239	176/176	200/200	243/243	144/144	185/185	253/253	188/188	216/216	175/175	176/176	214/214	202/202	201/201	146/146	245/245	235/235	211/211	105/105	120/120	208/208	159/159	285/285	120/120	188/188	98/98	208/208	107/107
Gonggu69	259/259	190/190	247/247	151/151	279/279	326/326	138/138	248/248	197/197	264/264	176/176	172/172	187/187	210/210	219/219	189/189	195/195	313/313	318/318	162/162	137/137	239/239	204/204	206/206	261/261	144/144	195/195	231/231	188/188	186/186	209/209	176/176	214/214	202/202	201/201	146/146	245/245	233/233	211/211	105/105	120/120	152/152	139/139	285/285	120/120	188/188	98/98	208/208	107/107
Gonggu70	259/259	190/190	255/255	151/151	277/277	318/318	138/138	248/248	189/189	250/250	146/146	226/226	187/187	208/208	185/185	173/173	195/195	313/313	340/340	162/162	193/193	241/241	176/176	200/200	243/243	144/144	185/185	231/231	188/188	216/216	175/175	170/170	214/214	202/202	201/201	146/146	245/245	235/235	209/209	105/105	120/120	208/208	159/159	267/267	120/120	188/188	98/98	216/216	113/113
Gonggu72	257/257	190/190	261/261	151/151	279/279	326/326	138/138	232/232	195/195	262/262	150/150	194/194	187/187	218/218	185/185	189/189	195/195	313/313	318/318	184/184	145/145	239/239	198/198	200/200	243/243	140/140	185/185	231/231	190/190	220/220	175/175	176/176	224/224	202/202	201/201	146/146	245/245	213/213	211/211	105/105	120/120	208/208	163/163	267/267	130/130	188/188	94/94	216/216	107/107
Gonggu73	263/263	190/190	257/257	203/203	279/279	338/338	116/116	240/240	197/197	262/262	176/176	190/190	187/187	208/208	185/185	189/189	195/195	313/313	318/318	162/162	137/137	239/239	198/198	200/200	221/221	144/144	185/185	247/247	188/188	220/220	175/175	170/170	218/218	202/202	201/201	154/154	243/243	235/235	211/211	105/105	120/120	208/208	155/155	267/267	126/126	188/188	94/94	208/208	107/107
Gonggu74	259/259	190/190	257/257	151/151	287/287	318/318	138/138	240/240	189/189	250/250	146/146	226/226	187/187	210/210	185/185	173/173	195/195	313/313	340/340	162/162	145/145	233/233	198/198	202/202	249/249	140/140	185/185	231/231	188/188	186/186	175/175	176/176	214/214	216/216	201/201	146/146	245/245	213/213	231/231	113/113	126/126	208/208	161/161	287/287	120/120	188/188	98/98	216/216	113/113
Gonggu75	259/259	190/190	255/255	151/151	279/279	326/326	138/138	248/248	197/197	264/264	176/176	226/226	187/187	210/210	185/185	189/189	195/195	313/313	318/318	162/162	137/137	239/239	178/178	208/208	259/259	144/144	181/181	231/231	188/188	216/216	209/209	176/176	214/214	202/202	201/201	146/146	245/245	235/235	211/211	105/105	116/116	152/152	159/159	285/285	122/122	188/188	98/98	216/216	107/107
Gong’Ai4	261/261	196/196	255/255	151/151	279/279	326/326	140/140	240/240	189/189	262/262	162/162	190/190	187/187	208/208	185/185	173/173	189/189	313/313	342/342	162/162	187/187	247/247	178/178	200/200	235/235	126/126	185/185	261/261	188/188	216/216	175/175	174/174	214/214	202/202	201/201	146/146	245/245	235/235	207/207	105/105	124/124	208/208	159/159	275/275	120/120	188/188	102/102	208/208	107/107
Baigu7	259/259	190/190	255/255	151/151	275/275	338/338	138/138	232/232	189/189	250/250	146/146	226/226	217/217	218/218	169/169	173/173	153/153	313/313	342/342	188/188	193/193	241/241	198/198	200/200	235/235	144/144	193/193	231/231	190/190	220/220	175/175	170/170	214/214	216/216	201/201	146/146	245/245	213/213	209/209	105/105	124/124	194/194	163/163	267/267	122/122	188/188	98/98	196/196	113/113
Baigu9	259/259	190/190	255/255	151/151	275/275	338/338	138/138	232/232	189/189	250/250	146/146	226/226	217/217	218/218	169/169	173/173	153/153	313/313	342/342	188/188	193/193	241/241	198/198	200/200	235/235	144/144	193/193	231/231	190/190	220/220	175/175	170/170	214/214	216/216	201/201	146/146	245/245	213/213	209/209	105/105	124/124	194/194	163/163	267/267	122/122	188/188	98/98	196/196	113/113
Jiugu16	263/263	190/190	255/255	151/151	279/279	318/318	132/132	232/232	195/195	236/236	176/176	190/190	211/211	208/208	185/185	181/181	195/195	313/313	318/318	162/162	191/191	239/239	198/198	200/200	235/235	126/126	185/185	231/231	188/188	220/220	175/175	176/176	214/214	202/202	201/201	146/146	245/245	235/235	211/211	105/105	120/120	208/208	161/161	267/267	120/120	188/188	98/98	216/216	107/107
Jiugu18	259/259	190/190	255/255	151/151	279/279	338/338	130/130	240/240	195/195	250/250	176/176	200/200	187/187	208/208	169/169	175/175	195/195	313/313	318/318	160/160	137/137	239/239	176/176	200/200	243/243	144/144	191/191	251/251	188/188	216/216	205/205	176/176	214/214	202/202	203/203	148/154	245/245	235/235	211/211	105/105	120/120	212/212	161/161	287/287	130/130	190/190	98/98	216/216	107/107
Jiugu9	257/257	190/190	255/255	157/157	279/279	338/338	130/130	240/240	189/189	262/262	144/176	224/224	187/187	218/218	169/169	181/181	153/195	303/303	340/340	184/184	137/137	239/239	198/198	200/200	235/235	144/144	187/187	251/251	192/192	220/220	153/153	176/176	222/222	220/220	209/209	148/148	245/245	219/219	211/211	105/105	120/120	210/210	165/165	285/285	130/130	188/188	98/98	218/218	113/113
Jiugu14	259/259	190/190	255/255	157/157	279/279	338/338	130/130	240/240	189/189	262/262	176/176	226/226	187/187	218/218	185/185	181/181	195/195	303/303	322/322	162/162	137/137	239/239	196/196	200/200	235/235	144/144	185/185	251/251	192/192	220/220	175/175	178/178	222/222	204/204	201/201	148/148	245/245	219/219	211/211	105/105	120/120	208/208	155/155	285/285	120/120	188/188	98/98	208/208	107/107
Jiugu15	259/259	190/190	255/255	151/151	279/279	338/338	138/138	240/240	189/189	236/236	176/176	190/190	211/211	208/208	185/185	175/175	195/195	313/313	318/318	162/162	137/137	239/239	176/176	200/200	243/243	144/144	185/185	231/231	188/188	216/216	175/175	176/176	214/214	202/202	201/201	146/146	245/245	235/235	211/211	105/105	120/120	210/210	161/161	267/267	120/120	188/188	98/98	216/216	107/107
Jingu35	263/263	190/190	255/255	199/199	299/299	338/338	116/116	234/234	195/195	262/262	162/162	228/228	203/203	218/218	185/185	189/189	195/195	313/313	342/342	184/184	141/141	237/237	208/208	214/214	237/237	140/140	185/185	231/231	188/188	216/216	153/153	170/170	204/204	202/202	217/217	154/154	243/243	213/213	211/211	113/113	124/124	216/216	163/163	267/267	126/126	180/180	94/94	224/224	107/107
77-322	263/263	190/190	255/255	199/199	299/299	338/338	116/116	234/234	195/195	262/262	162/162	228/228	203/203	218/218	185/185	189/189	195/195	313/313	342/342	184/184	141/141	237/237	208/208	214/214	237/237	140/140	185/185	231/231	188/188	216/216	153/153	170/170	204/204	202/202	217/217	154/154	243/243	213/213	211/211	113/113	124/124	216/216	163/163	267/267	126/126	180/180	94/94	224/224	107/107
Jinfen13	261/261	190/190	259/259	151/151	287/287	340/340	138/138	242/242	189/189	262/262	176/176	190/190	187/187	210/242	185/185	175/175	195/195	313/313	318/318	162/162	189/189	241/241	198/198	200/200	247/247	126/126	185/185	233/233	188/188	218/218	175/175	170/170	214/214	204/204	201/201	146/146	247/247	215/237	211/211	107/107	116/116	208/208	153/153	287/287	122/122	188/188	98/98	218/218	107/107
Huangyu3	259/259	196/196	257/257	151/151	281/281	328/328	138/138	242/242	243/243	262/262	146/146	226/226	187/187	242/242	185/185	181/181	153/153	293/293	338/338	184/184	137/137	241/241	198/198	200/200	239/239	144/144	185/185	261/261	190/190	222/222	175/175	176/176	214/214	204/204	209/209	146/146	247/247	237/237	211/211	103/103	120/120	208/208	155/155	269/269	122/122	186/186	98/98	208/208	107/107
Huangyu4	261/261	190/190	257/257	151/151	277/277	340/340	138/138	234/234	189/189	252/252	146/146	228/228	219/219	220/234	169/169	173/173	153/153	313/313	340/340	188/188	193/193	245/245	198/198	200/200	239/239	144/144	193/193	233/233	190/190	222/222	175/175	170/170	214/214	216/216	201/201	146/146	247/247	215/215	209/209	107/107	120/120	194/194	163/163	269/269	124/124	188/188	98/98	196/196	113/113
Yangu5	261/261	190/190	257/257	151/151	287/287	340/340	138/138	250/250	243/243	262/262	176/176	226/226	187/187	210/250	185/185	175/175	195/195	313/313	318/318	162/162	189/189	241/241	178/178	208/208	243/243	126/126	181/181	251/251	188/188	218/218	175/175	176/176	214/214	204/204	201/201	146/146	247/247	237/237	211/211	107/107	116/116	208/208	159/159	287/287	122/122	188/188	98/98	218/218	107/107
Yangu1	261/261	190/190	257/257	151/151	281/281	340/340	138/138	242/242	189/189	262/262	176/176	190/190	187/187	210/242	185/185	175/175	195/195	313/313	0/0	162/162	137/137	241/241	176/176	200/200	247/247	144/144	185/185	233/233	188/188	218/218	175/175	176/176	214/214	204/204	201/201	146/146	247/247	237/237	211/211	107/107	120/120	208/208	153/153	269/269	122/122	188/188	98/98	208/208	107/107
Jigu18	261/261	198/198	281/281	153/153	277/277	332/332	138/138	238/238	189/189	260/260	158/158	202/202	203/203	198/198	185/185	189/189	197/197	313/313	318/318	160/160	149/149	233/233	172/172	208/208	231/231	134/134	185/185	231/231	192/192	186/186	175/175	174/174	222/222	206/206	203/203	148/148	245/245	235/235	211/211	113/113	122/122	194/194	169/169	281/281	130/130	190/190	98/98	198/198	119/119
Jigu24	261/261	192/192	257/257	151/151	287/287	338/338	118/118	234/234	197/197	262/262	146/146	202/202	203/203	208/208	191/191	189/189	197/197	313/313	340/340	160/160	187/187	233/233	178/178	208/208	223/223	126/126	179/179	237/237	192/192	216/216	153/153	174/174	216/216	202/202	203/203	154/154	249/249	213/213	211/211	113/113	122/122	216/216	153/153	287/287	124/124	190/190	98/98	200/200	113/113
Jigu29	261/261	192/192	257/257	153/153	277/277	332/332	120/120	234/234	189/189	262/262	158/158	172/172	187/187	198/198	185/185	189/189	197/197	313/313	340/340	160/184	187/187	233/233	172/172	206/206	231/231	126/126	185/185	231/231	190/190	186/186	175/175	170/170	220/220	202/202	203/203	148/148	247/247	235/235	211/211	113/113	122/122	194/194	155/155	287/287	134/134	190/190	98/98	204/204	115/115
Canggu3	261/261	190/190	281/281	153/153	263/263	332/332	120/120	234/234	189/189	262/262	146/146	172/172	203/203	206/206	193/193	189/189	195/195	313/313	340/340	160/160	191/191	233/233	178/178	208/208	223/223	120/120	181/181	237/237	190/190	216/216	153/153	174/174	204/204	202/202	203/203	142/142	245/245	235/235	211/211	113/113	122/122	194/194	137/159	283/283	128/128	190/190	98/98	220/220	123/123
Canggu4	261/261	190/190	249/249	197/197	263/263	340/340	120/120	234/234	195/195	242/242	158/158	172/172	187/187	210/210	185/185	189/189	191/191	303/303	340/340	160/160	193/193	275/275	172/172	198/198	219/219	128/128	185/185	231/231	190/190	186/186	209/209	166/166	204/204	202/202	203/203	142/142	245/245	213/213	161/161	111/111	118/118	152/152	161/161	265/265	124/124	190/190	96/96	220/220	107/107
Jigu19	263/263	190/190	251/251	153/153	277/277	338/338	138/138	250/250	189/189	250/250	162/162	172/172	187/187	198/198	185/185	173/173	195/195	313/313	318/318	160/160	191/191	233/233	172/172	214/214	239/239	120/120	181/181	247/247	190/190	216/216	175/175	174/174	220/220	202/202	209/209	148/148	245/245	213/213	211/211	113/113	122/122	194/194	155/155	287/287	134/134	190/190	98/98	214/214	115/115
Jigu20	261/261	192/192	281/281	197/197	277/277	332/332	120/120	234/234	189/189	262/262	146/146	202/202	203/203	198/198	185/185	189/189	191/191	313/313	340/340	160/160	149/149	225/225	170/170	206/206	221/221	138/138	185/185	237/237	190/190	186/186	175/175	170/170	204/204	202/202	203/203	142/142	247/247	235/235	211/211	111/111	122/122	220/220	155/155	281/281	130/130	190/190	98/98	204/204	115/115
Jigu21	261/261	190/190	255/255	153/153	277/277	338/338	138/138	248/248	195/195	250/250	146/146	184/184	187/187	204/204	185/185	175/175	191/191	303/303	342/342	160/160	191/191	239/239	184/184	208/208	231/231	120/120	181/181	231/231	192/192	186/186	175/175	174/174	220/220	200/200	209/209	148/148	245/245	213/213	211/211	103/103	120/120	194/194	149/169	287/287	124/124	190/190	98/98	214/214	107/107
Jigu22	261/261	190/190	255/255	153/153	277/277	338/338	138/138	234/248	195/195	242/242	146/146	184/184	187/203	204/204	185/185	175/175	191/191	303/303	342/342	160/160	145/191	239/239	172/178	208/208	231/231	120/176	181/181	231/231	192/192	186/186	175/175	170/170	220/220	210/210	209/209	148/148	245/245	213/213	211/211	111/111	120/120	194/216	137/137	267/287	124/124	190/190	98/98	214/214	111/111
Jigu26	261/261	190/190	281/281	153/153	277/277	338/338	138/138	234/234	195/195	262/262	158/158	184/184	203/203	204/204	185/185	189/189	197/197	313/313	340/340	160/160	191/191	239/239	172/172	206/206	231/231	120/120	181/181	231/231	192/192	186/186	175/175	174/174	220/220	200/200	203/203	148/148	247/247	235/235	211/211	117/117	120/120	194/194	169/169	287/287	124/124	190/190	98/98	204/204	115/115
Xiaoxiangmi	261/261	192/192	281/281	197/197	277/277	338/338	120/120	234/234	189/189	262/262	162/162	202/202	203/203	212/212	185/185	189/189	189/189	313/313	342/342	160/160	187/187	245/245	172/172	206/206	219/219	128/128	185/185	231/231	190/190	186/186	153/153	174/174	204/204	202/202	203/203	142/142	247/247	235/235	207/207	113/113	124/124	216/216	155/155	281/281	130/130	190/190	102/102	204/204	115/115
K325	263/263	192/192	281/281	197/197	277/277	332/332	120/120	234/234	189/189	262/262	158/158	202/202	203/203	198/198	185/185	189/189	197/197	313/313	318/318	160/160	149/149	237/237	172/172	206/206	223/223	138/138	185/185	231/231	190/190	186/186	175/175	170/170	204/204	202/202	203/203	142/142	247/247	235/235	211/211	113/113	116/116	220/220	155/155	285/285	130/130	190/190	94/94	204/204	115/115
Jigu15	263/263	190/190	251/251	153/153	277/277	338/338	138/138	250/250	189/189	250/250	162/162	172/172	187/187	198/198	185/185	173/173	195/195	313/313	318/318	160/160	191/191	233/233	172/172	214/214	239/239	120/120	181/181	247/247	190/190	216/216	175/175	174/174	220/220	202/202	209/209	148/148	245/245	213/213	211/211	113/113	122/122	194/194	155/155	287/287	134/134	190/190	98/98	214/214	115/115
Jigu17	257/257	192/192	281/281	197/197	287/305	338/338	120/120	234/234	189/197	252/252	158/158	202/202	187/187	206/206	185/185	189/189	197/197	293/313	318/318	160/160	143/191	233/239	172/172	206/206	219/219	120/172	181/181	231/231	190/190	186/216	175/175	166/174	204/204	202/202	203/203	142/142	247/247	235/235	211/211	113/113	122/122	220/220	155/155	281/281	122/124	190/190	94/94	216/216	115/115
Henggu9	261/261	196/196	257/257	153/153	287/287	338/338	130/130	234/234	189/189	250/250	158/158	172/172	187/187	212/212	191/191	173/173	195/195	313/313	318/318	160/160	139/139	239/239	170/170	208/208	223/223	136/136	181/181	231/231	190/190	216/216	153/153	174/174	220/220	210/210	203/203	148/148	245/245	213/213	211/211	113/113	120/120	216/216	165/165	279/279	128/128	190/190	98/98	222/222	111/111
2015	261/261	198/198	249/249	153/153	285/285	332/332	134/134	238/238	195/195	250/250	158/158	214/214	187/187	204/204	191/191	175/175	195/195	313/313	318/318	160/160	191/191	233/233	184/184	208/208	239/239	120/120	167/167	231/231	192/192	186/186	153/153	174/174	220/220	200/200	203/203	148/148	245/245	235/235	231/231	113/113	122/122	222/222	155/155	281/281	128/128	190/190	98/98	216/216	115/115
Shuxiang1	261/261	190/190	281/281	153/153	285/285	332/332	134/134	250/250	195/195	250/250	158/158	214/214	217/217	204/204	185/185	189/189	195/195	313/313	318/318	160/160	191/191	239/239	184/184	208/208	239/239	120/120	181/181	231/231	192/192	186/186	175/175	174/174	220/220	210/210	203/203	148/148	245/245	213/213	211/211	105/105	120/120	220/220	153/153	283/283	124/124	190/190	98/98	204/204	111/111
Cang409	261/261	196/196	257/257	151/151	277/277	332/332	118/118	238/238	189/189	250/250	158/158	172/172	187/187	206/206	191/191	173/173	195/195	303/303	340/340	160/160	193/193	225/225	178/178	214/214	221/221	128/128	179/179	231/231	190/190	216/216	175/175	174/174	216/216	202/202	203/203	154/154	245/245	235/235	211/211	113/113	122/122	220/220	163/163	287/287	134/134	190/190	96/96	216/216	115/115
Cang344	261/261	190/190	251/251	153/153	277/277	338/338	138/138	250/250	189/189	250/250	162/162	172/172	189/189	198/198	185/185	173/173	195/195	313/313	318/318	160/160	191/191	233/233	172/172	214/214	239/239	120/120	181/181	249/249	190/190	216/216	175/175	174/174	220/220	202/202	209/209	148/148	245/245	213/213	211/211	113/113	122/122	194/194	155/155	287/287	134/134	190/190	98/98	0/0	115/115
Kuan9	263/263	192/192	281/281	197/197	277/277	340/340	120/120	234/234	189/189	262/262	158/158	202/202	203/203	198/198	185/185	189/189	197/197	313/313	340/340	160/160	149/149	237/237	172/172	206/206	223/223	138/138	185/185	231/231	190/190	186/186	175/175	170/170	204/204	202/202	203/203	142/142	247/247	235/235	211/211	113/113	116/116	194/194	155/155	281/281	130/130	190/190	94/94	206/206	115/115
03-992	261/261	192/192	257/257	153/153	277/277	332/332	120/120	234/234	189/189	262/262	158/158	172/172	187/187	198/198	185/185	189/189	197/197	313/313	340/340	160/160	187/187	233/233	172/172	206/206	231/231	126/126	185/185	231/231	190/190	186/186	175/175	170/170	220/220	202/202	203/203	148/148	247/247	235/235	211/211	113/113	122/122	194/194	155/155	287/287	134/134	190/190	98/98	204/204	115/115
Baogu18	261/261	190/190	251/251	153/153	277/277	338/338	138/138	238/250	195/195	250/250	146/162	172/172	187/187	204/204	193/193	173/173	191/191	303/303	342/342	160/160	145/191	233/239	178/178	202/208	227/227	120/140	177/183	247/247	192/192	186/186	153/153	168/174	220/220	200/200	203/203	148/148	245/245	213/233	211/211	109/109	120/120	216/216	161/161	287/287	130/130	190/190	96/96	214/214	107/107
Jixiang1	261/261	190/190	281/281	155/155	287/287	338/338	134/134	234/234	197/197	250/250	158/158	172/172	187/187	212/212	191/191	173/173	195/195	313/313	318/318	160/160	139/139	239/239	172/172	208/208	221/221	136/136	181/181	231/231	190/190	216/216	175/175	174/174	220/220	202/202	209/209	148/148	245/245	213/213	211/211	113/113	122/122	194/194	155/155	287/287	134/134	190/190	98/98	214/214	115/115
Jigu25	261/261	192/192	281/281	197/197	263/263	332/332	132/132	234/234	189/189	262/262	146/146	202/202	203/203	206/206	185/185	189/189	191/191	313/313	340/340	160/160	191/191	225/225	178/178	208/208	221/221	120/120	185/185	237/237	190/190	216/216	175/175	166/166	204/204	202/202	203/203	142/142	247/247	235/235	211/211	111/111	122/122	220/220	155/155	283/283	130/130	190/190	98/98	204/204	115/115
Baimi1	265/265	196/196	281/281	179/179	281/281	334/334	132/132	234/234	189/189	250/250	158/158	202/202	187/187	212/212	193/193	189/189	191/191	313/313	342/342	160/160	149/149	237/237	184/184	202/202	227/227	138/138	185/185	231/231	190/190	216/216	209/209	174/174	198/198	202/210	203/203	160/160	247/247	213/213	211/211	113/113	120/120	216/216	167/167	281/281	124/124	190/190	96/96	200/200	111/111
Gufeng1	263/263	192/192	281/281	197/197	277/277	332/332	120/120	234/234	189/189	262/262	146/158	202/202	203/203	198/198	185/185	189/189	197/197	313/313	342/342	160/160	149/189	237/237	172/172	206/206	223/223	126/138	185/185	231/231	190/190	186/186	209/209	166/170	204/204	202/202	203/203	142/142	247/247	213/213	211/211	113/113	116/116	152/152	161/161	281/281	122/130	190/190	94/94	204/204	115/115
Gufeng2	263/263	190/190	251/251	153/153	277/277	338/338	138/138	250/250	189/189	250/250	162/162	172/172	187/187	198/198	185/185	173/173	195/195	313/313	318/318	160/160	191/191	233/233	172/172	214/214	239/239	120/120	181/181	247/247	190/190	216/216	175/175	174/174	220/220	202/202	209/209	148/148	245/245	213/213	211/211	113/113	122/122	192/192	155/155	287/287	134/134	190/190	98/98	214/214	115/115
95307	257/257	192/192	281/281	197/197	319/319	332/332	120/120	234/234	189/189	250/250	158/158	202/202	187/187	198/198	185/185	189/189	203/203	313/313	318/318	160/160	191/191	233/233	172/172	208/208	233/233	120/120	181/181	231/231	190/190	186/186	175/175	174/174	204/204	202/202	203/203	142/142	247/247	235/235	211/211	105/105	122/122	220/220	155/155	281/281	124/124	190/190	94/94	210/210	115/115
Jingu1	263/263	192/192	281/281	197/197	277/277	332/332	120/120	234/234	189/189	262/262	158/158	202/202	203/203	198/198	185/185	189/189	197/197	313/313	318/318	160/160	149/149	237/237	172/172	206/206	223/223	138/138	185/185	231/231	190/190	186/186	175/175	170/170	204/204	202/202	203/203	150/150	247/247	235/235	211/211	113/113	116/116	220/220	155/155	285/285	130/130	190/190	94/94	204/204	115/115
Jigu28	261/261	192/192	259/259	183/183	263/263	338/338	132/132	238/238	197/197	242/242	146/146	214/214	187/187	206/206	193/193	173/173	191/191	313/313	342/342	160/160	191/191	225/225	178/178	214/214	221/221	120/120	179/179	237/237	192/192	216/216	209/209	166/166	198/198	194/194	203/203	160/160	247/247	213/213	211/211	111/111	122/122	152/152	161/161	283/283	124/124	190/190	98/98	220/220	105/105
Jigu30	257/257	192/192	281/281	197/197	277/277	340/340	120/120	234/234	195/195	262/262	158/158	202/202	203/203	200/200	185/185	189/189	197/197	313/313	340/340	160/160	191/191	233/233	172/172	206/206	223/223	120/120	185/185	231/231	190/190	186/186	153/153	170/170	206/206	210/210	203/203	142/142	247/247	213/213	211/211	113/113	116/116	210/210	167/167	283/283	124/124	190/190	94/94	204/204	111/111
206058	261/261	192/192	281/281	197/197	277/277	332/332	132/132	234/234	241/241	262/262	146/146	202/202	203/203	206/206	185/185	189/189	191/191	313/313	340/340	160/160	193/193	227/227	172/172	206/206	221/221	128/128	185/185	237/237	190/190	186/186	175/175	166/166	204/204	202/202	203/203	142/142	247/247	235/235	211/211	111/111	122/122	220/220	155/155	0/0	130/130	190/190	96/96	218/218	115/115
Cang555	261/261	192/192	281/281	197/197	263/263	332/332	132/132	234/234	189/189	262/262	146/146	202/202	203/203	198/198	185/185	189/189	191/191	313/313	340/340	160/160	193/193	223/223	178/178	208/208	221/221	128/128	185/185	237/237	190/190	216/216	175/175	166/166	204/204	202/202	203/203	142/142	247/247	235/235	211/211	111/111	122/122	220/220	155/155	283/283	130/130	190/190	98/98	204/204	115/115
Jigu12	261/261	192/192	281/281	197/197	287/287	338/338	132/132	234/234	189/189	250/250	158/158	172/172	187/187	206/206	191/191	189/189	191/191	313/313	318/318	160/160	139/139	239/239	170/170	208/208	221/221	136/136	181/181	231/231	190/190	216/216	153/153	166/166	204/204	210/210	203/203	142/142	247/247	235/235	211/211	113/113	120/120	220/220	155/155	283/283	128/128	190/190	98/98	222/222	111/111
Cang156	261/261	192/192	281/281	197/197	263/263	332/332	132/132	234/234	197/197	250/250	146/146	202/202	203/203	206/206	185/185	189/189	191/191	313/313	342/342	160/160	191/191	225/225	178/178	208/208	221/221	120/120	189/189	237/237	190/190	186/186	175/175	170/170	204/204	202/202	203/203	142/142	247/247	235/235	211/211	113/113	122/122	220/220	155/155	279/279	130/130	190/190	98/98	218/218	113/113
Chenggu11	261/261	192/192	281/281	179/197	279/279	332/340	132/132	234/238	197/197	254/262	158/158	202/202	203/203	206/206	185/185	189/189	195/195	313/313	318/318	160/160	191/191	225/225	178/178	208/214	221/221	120/120	185/185	231/231	192/192	186/216	175/175	166/166	198/204	202/202	203/203	142/160	247/247	235/235	211/211	113/113	122/122	152/220	155/155	281/281	130/130	190/190	98/98	204/218	115/115
Chenggu12	261/261	192/192	281/281	197/197	263/263	332/332	132/132	234/234	189/189	262/262	146/146	202/202	203/203	206/206	185/185	189/189	191/191	313/313	340/340	160/160	191/191	225/225	178/178	208/208	221/221	120/120	187/187	237/237	190/190	216/216	175/175	166/166	204/204	202/202	203/203	142/142	247/247	235/235	211/211	111/111	122/122	220/220	155/155	283/283	130/130	190/190	98/98	204/204	115/115
Baai2	257/257	192/192	281/281	197/197	277/277	340/340	120/120	234/234	189/189	262/262	158/158	202/202	203/203	198/198	185/185	189/189	197/197	313/313	340/340	160/160	149/149	233/233	170/170	206/206	219/219	138/138	185/185	231/231	190/190	186/186	175/175	170/170	204/204	202/202	203/203	142/142	247/247	219/219	211/211	113/113	116/116	194/194	155/155	271/271	130/130	190/190	94/94	204/204	115/115
Badi1	261/261	192/192	249/249	183/183	263/263	332/332	132/132	238/238	197/197	242/242	146/146	172/172	187/187	212/212	191/191	173/173	191/191	313/313	342/342	160/160	189/189	225/225	178/178	214/214	221/221	126/126	179/179	237/237	196/196	216/216	153/153	166/166	198/198	200/200	203/203	160/160	247/247	235/235	211/211	111/111	122/122	216/216	161/161	283/283	122/122	190/190	96/96	216/216	107/107
Yugu11	257/257	190/190	259/259	197/197	277/277	340/340	120/120	234/234	241/241	262/262	158/158	222/222	203/203	210/210	185/185	189/189	187/187	313/313	340/340	184/184	149/149	237/237	172/172	206/206	219/219	144/144	185/185	245/245	192/192	186/186	175/175	168/168	204/204	204/204	203/203	142/142	247/247	235/235	211/211	113/113	116/116	194/194	155/155	265/265	128/128	172/172	94/94	212/212	117/117
Yugu7	261/261	192/192	281/281	197/197	263/263	332/332	132/132	234/234	189/189	262/262	146/146	202/202	203/203	206/206	185/185	189/189	191/191	313/313	340/340	160/160	191/191	225/225	178/178	208/208	221/221	120/120	185/185	237/237	190/190	216/216	175/175	166/166	204/204	202/202	203/203	142/142	247/247	235/235	211/211	111/111	122/122	220/220	155/155	283/283	130/130	190/190	98/98	204/204	115/115
Yugu14	257/257	190/190	255/255	153/153	277/277	332/332	138/138	234/234	189/189	262/262	146/146	202/202	203/203	198/198	185/185	175/175	191/191	313/313	318/318	160/160	191/191	239/239	172/172	206/206	219/219	120/120	185/185	231/231	190/190	186/186	209/209	174/174	220/220	210/210	203/203	148/148	247/247	235/235	211/211	113/113	120/120	152/152	155/155	281/281	124/124	190/190	94/94	204/204	111/111
Zheng05-2	265/265	192/192	257/257	153/153	287/287	316/316	130/130	230/230	195/195	250/250	146/146	172/172	217/217	204/204	191/191	173/173	191/191	303/303	342/342	160/160	191/191	233/233	178/178	198/198	227/227	120/120	167/167	247/247	190/190	216/216	209/209	174/174	220/220	202/202	203/203	148/148	245/245	213/213	231/231	105/105	126/126	152/152	151/151	269/269	124/124	190/190	98/98	216/216	107/107
An04-4705	261/261	192/192	255/267	181/181	277/277	316/316	120/120	238/238	195/195	250/250	146/146	172/172	203/203	204/204	193/193	173/173	195/195	313/313	342/342	160/160	187/187	237/237	182/182	208/208	229/229	126/126	177/177	247/247	192/192	186/186	175/175	166/166	204/204	200/200	203/203	156/156	245/245	235/235	211/211	125/125	120/120	194/194	149/159	285/285	124/124	190/190	94/94	214/214	107/107
An04-5014	261/261	190/190	255/255	153/153	277/277	338/338	142/142	248/248	195/195	250/250	146/146	184/184	187/187	204/204	185/185	175/175	191/191	303/303	342/342	160/160	191/191	239/239	186/186	208/208	231/231	120/120	181/181	231/231	192/192	186/186	175/175	174/174	220/220	200/200	209/209	148/148	245/245	213/213	211/211	105/105	120/120	194/194	169/169	287/287	124/124	190/190	98/98	214/214	107/107
An06-4113	261/261	192/192	255/255	181/181	277/277	316/316	118/118	238/238	195/195	250/250	146/146	172/172	203/203	204/204	193/193	173/173	195/195	303/313	342/342	160/160	187/187	237/237	182/182	208/208	229/229	126/126	177/177	247/247	192/192	186/186	209/209	166/166	204/204	200/200	203/203	156/156	245/245	235/235	211/211	125/125	120/120	152/152	173/173	285/285	124/124	190/190	94/94	214/214	107/107
An07-Hai4065	261/261	192/192	259/259	183/183	263/263	338/338	132/132	234/234	197/197	242/242	146/146	202/202	187/187	212/212	193/193	173/173	191/191	313/313	342/342	160/160	191/191	225/225	178/178	214/214	221/221	120/120	179/179	231/231	192/192	216/216	209/209	174/174	198/198	194/194	203/203	160/160	247/247	235/235	211/211	113/113	122/122	152/152	153/153	283/283	124/124	190/190	98/98	220/220	105/105
An06h-8023	261/261	190/190	281/281	153/153	277/277	338/338	138/138	234/234	195/195	262/262	158/158	184/184	203/203	204/204	185/185	189/189	197/197	313/313	340/340	160/160	191/191	239/239	172/172	206/206	231/231	120/120	181/181	231/231	192/192	186/186	175/175	174/174	220/220	200/200	203/203	148/148	247/247	235/235	211/211	113/113	120/120	194/194	169/169	287/287	124/124	190/190	98/98	204/204	115/115
Yugu9	265/265	192/192	257/257	153/153	287/287	316/316	130/130	230/230	195/195	250/250	146/146	172/172	217/217	204/204	191/191	173/173	191/191	303/303	342/342	160/160	191/191	233/233	178/178	198/198	227/227	120/120	167/167	247/247	190/190	216/216	209/209	174/174	220/220	202/202	203/203	148/148	245/245	213/213	231/231	105/105	128/128	152/152	151/151	269/269	124/124	190/190	98/98	216/216	107/107
Yugu1	265/265	196/196	259/259	197/197	291/291	332/332	122/122	232/232	197/197	242/242	158/158	172/202	187/187	198/198	185/185	173/173	197/197	313/313	338/338	160/160	191/191	237/237	178/178	206/206	219/219	126/126	183/183	231/231	190/190	216/216	175/209	174/174	204/220	210/210	201/201	142/148	247/247	213/213	211/211	111/111	120/120	152/220	155/165	279/279	124/128	190/190	98/98	200/222	111/111
Yugu2	263/263	192/192	281/281	197/197	277/277	332/332	120/120	234/234	189/189	262/262	158/158	202/202	203/203	198/198	185/185	189/189	197/197	313/313	318/318	160/160	149/149	237/237	172/172	206/206	223/223	138/138	185/185	231/231	190/190	186/186	175/175	170/170	204/204	202/202	203/203	142/142	247/247	235/235	211/211	113/113	116/116	220/220	155/155	285/285	130/130	190/190	94/94	204/204	115/115
GS-yugu5	261/261	196/196	257/257	153/153	287/287	338/338	134/134	234/234	189/189	250/250	158/158	172/172	187/187	212/212	191/191	173/173	195/195	313/313	318/318	160/160	139/139	235/235	170/170	208/208	223/223	136/136	181/181	231/231	190/190	216/216	153/153	174/174	220/220	210/210	203/203	148/148	245/245	213/213	211/211	113/113	120/120	216/216	165/165	279/279	128/128	190/190	98/98	222/222	111/111
An93-15	257/257	192/192	259/259	197/197	277/277	338/338	120/120	234/234	189/189	262/262	158/158	172/172	203/203	206/206	191/191	189/189	197/197	313/313	338/338	160/160	187/187	233/233	172/172	206/206	223/223	120/120	179/179	237/237	190/190	186/186	175/175	174/174	204/204	202/202	201/201	142/142	247/247	235/235	211/211	113/113	122/122	220/220	155/155	287/287	124/124	190/190	94/94	218/218	113/113
Lugu5	257/257	190/190	279/279	157/157	279/279	332/332	130/130	234/234	189/189	262/262	158/158	202/202	203/203	198/198	185/185	181/181	197/197	313/313	318/318	160/160	149/149	239/239	198/198	200/200	243/243	138/138	185/185	251/251	190/190	220/220	153/153	170/170	222/222	202/202	203/203	148/148	245/245	235/235	211/211	105/105	120/120	220/220	155/155	287/287	130/130	190/190	98/98	218/218	115/115
Lugu8	263/263	192/192	257/257	203/203	277/277	332/332	122/122	234/234	189/189	250/250	162/162	210/210	203/203	210/210	193/193	173/173	195/195	313/313	340/340	188/188	149/149	249/249	180/180	206/206	219/219	138/138	181/181	237/237	192/192	186/186	175/175	166/166	216/216	202/202	203/203	152/152	245/245	233/233	207/207	113/113	126/126	216/216	161/161	281/281	124/124	180/180	98/98	204/204	113/113
Lugu10	261/261	192/192	257/257	153/153	277/277	332/332	140/140	238/238	195/195	262/262	158/158	172/172	203/203	204/204	185/185	189/189	197/197	313/313	340/340	160/160	191/191	239/239	172/172	206/206	231/231	120/120	181/181	231/231	190/190	186/186	175/175	174/174	220/220	202/202	203/203	148/148	247/247	235/235	211/211	113/113	120/120	194/194	163/163	287/287	134/134	190/190	98/98	204/204	115/115
Jigu12	261/261	198/198	257/257	151/151	263/263	332/332	118/118	238/238	197/197	250/250	158/158	172/172	187/187	212/212	191/191	173/173	195/195	313/313	340/340	160/160	193/193	225/225	178/178	214/214	221/221	128/128	179/179	249/249	190/190	216/216	175/175	174/174	216/216	202/202	203/203	154/154	245/245	235/235	211/211	105/105	122/122	220/220	163/163	287/287	134/134	190/190	96/96	216/216	115/115
Ji07607	257/257	192/192	281/281	153/153	277/277	338/338	120/120	234/234	195/195	262/262	158/158	202/202	203/203	204/204	185/185	189/189	193/193	313/313	340/340	160/160	149/149	239/239	178/178	206/206	219/219	138/138	181/181	237/237	192/192	186/186	209/209	174/174	220/220	200/200	203/203	148/148	247/247	213/213	211/211	111/111	120/120	152/152	161/161	287/287	124/124	190/190	94/94	204/204	115/115
Ji07610	261/261	194/194	253/253	199/199	279/279	338/338	132/132	238/238	189/189	250/250	168/168	202/202	187/187	206/206	185/185	189/189	195/195	313/313	340/340	160/160	139/139	225/225	188/188	210/210	221/221	174/174	181/181	231/231	192/192	200/200	209/209	174/174	204/204	202/202	201/201	154/154	243/243	213/213	213/213	111/111	120/120	152/152	169/169	287/287	128/128	190/190	98/98	210/210	115/115
Lugu6	261/261	196/196	257/257	189/189	277/277	338/338	118/118	248/248	195/195	250/250	174/174	184/184	187/187	204/204	185/185	183/183	191/191	303/303	340/340	160/160	187/187	227/227	184/184	208/208	231/231	126/126	181/181	239/239	192/192	186/186	175/175	176/176	204/204	200/200	203/203	156/156	245/245	213/213	215/215	115/115	118/118	194/194	137/137	287/287	122/122	190/190	98/98	214/214	107/107
Lugu7	261/261	196/196	257/257	153/153	281/281	336/336	134/134	234/234	189/189	262/262	158/158	202/202	217/217	212/212	169/169	189/189	195/195	313/313	340/340	160/160	139/139	239/239	170/170	208/208	223/223	136/136	193/193	231/231	190/190	216/216	153/153	174/174	220/220	210/210	203/203	148/148	245/245	213/213	211/211	113/113	118/118	194/194	165/165	279/279	128/128	190/190	98/98	202/202	111/111
Lugu9	261/261	196/196	281/281	205/205	263/263	340/340	120/120	234/250	189/189	262/262	158/158	172/220	203/203	210/210	193/193	173/173	197/197	303/303	318/342	160/160	187/187	233/233	176/176	206/206	221/221	128/128	179/179	231/231	190/190	216/216	175/175	174/174	204/204	194/194	209/209	148/154	245/245	213/213	211/211	113/113	122/122	194/194	155/155	265/265	134/134	190/190	98/98	214/214	105/105
Jigu11	261/261	190/190	257/257	153/153	287/287	338/338	134/134	234/234	197/197	250/250	158/158	172/172	187/187	208/208	191/191	175/175	195/195	313/313	318/318	160/160	139/139	239/239	178/178	208/208	221/221	136/136	181/181	247/247	190/190	216/216	175/175	174/174	220/220	210/210	201/201	148/148	247/247	213/213	211/211	105/105	120/120	194/194	165/165	289/289	128/128	190/190	98/98	216/216	111/111
Jigu13	261/261	192/192	281/281	205/205	265/265	332/332	116/138	230/230	195/195	262/262	158/158	172/172	187/203	204/204	185/185	173/173	197/197	313/313	342/342	160/160	145/191	239/239	172/172	214/214	223/223	140/140	181/181	247/247	192/192	216/216	175/175	170/174	204/204	210/210	201/201	148/156	245/245	213/213	211/211	113/113	126/126	194/194	155/155	287/287	130/130	190/190	98/98	206/206	115/115
Jigu14	261/261	192/192	259/259	183/183	263/263	338/338	132/132	238/238	197/197	242/242	146/146	214/214	187/187	206/206	193/193	173/173	191/191	313/313	342/342	160/160	191/191	225/225	178/178	214/214	221/221	120/120	179/179	237/237	192/192	216/216	209/209	166/166	198/198	194/194	203/203	160/160	247/247	213/213	211/211	111/111	122/122	152/152	161/161	283/283	124/124	190/190	98/98	220/220	105/105
Lujin3	261/261	192/192	259/259	183/183	263/263	338/338	132/132	238/238	197/197	242/242	146/146	214/214	187/187	206/206	193/193	173/173	191/191	313/313	342/342	160/160	191/191	225/225	178/178	214/214	221/221	120/120	179/179	237/237	192/192	216/216	209/209	166/166	198/198	194/194	203/203	160/160	247/247	213/213	211/211	111/111	122/122	152/152	161/161	283/283	124/124	190/190	98/98	220/220	105/105
Gongai2	261/261	194/194	257/257	203/203	275/275	338/338	122/122	234/234	189/189	250/250	162/162	202/202	185/185	216/216	193/193	173/173	189/189	311/311	338/338	160/160	187/187	245/245	170/170	206/206	219/219	126/126	183/183	231/231	190/190	186/186	153/153	174/174	216/216	202/202	203/203	152/152	245/245	235/235	207/207	113/113	124/124	216/216	153/153	279/279	122/122	190/190	102/102	200/200	113/113
Gongai3	261/261	196/196	259/259	203/203	289/289	338/338	122/122	234/234	189/189	250/250	162/162	202/202	187/187	212/212	193/193	173/173	189/189	313/313	340/340	160/160	187/187	245/245	170/170	206/206	219/219	126/126	183/183	231/231	190/190	186/186	153/153	174/174	216/216	202/202	203/203	152/152	245/245	235/235	207/207	113/113	124/124	216/216	153/153	279/279	122/122	190/190	102/102	208/208	113/113
Baigu6	261/261	192/192	259/259	183/183	263/263	338/338	132/132	238/238	197/197	242/242	146/146	214/214	187/187	206/206	193/193	173/173	191/191	313/313	342/342	160/160	191/191	225/225	180/180	214/214	221/221	120/120	179/179	237/237	192/192	216/216	209/209	166/166	198/198	194/194	203/203	160/160	247/247	213/213	211/211	111/111	122/122	152/152	161/161	283/283	124/124	190/190	98/98	220/220	105/105
Pin141	263/263	192/192	281/281	197/197	277/277	332/332	120/120	234/234	189/189	262/262	158/158	202/202	203/203	198/198	185/185	189/189	197/197	313/313	318/318	160/160	149/149	237/237	172/172	206/206	221/221	138/138	185/185	231/231	190/190	186/186	175/175	170/170	204/204	202/202	203/203	142/142	247/247	235/235	211/211	113/113	116/116	220/220	155/155	285/285	130/130	190/190	94/94	204/204	115/115
Jinggu1	257/257	190/190	281/281	153/153	277/277	332/332	120/120	246/246	189/189	262/262	158/158	224/224	203/203	218/218	185/185	189/189	197/197	313/313	318/318	160/160	149/149	233/233	172/172	206/206	219/219	140/140	181/181	231/231	190/190	186/186	153/175	166/166	220/220	208/208	203/203	148/148	247/247	233/233	211/211	113/113	116/116	216/216	167/167	281/281	130/130	190/190	94/94	200/200	105/105
Jinsuigu1	263/263	190/190	251/251	153/153	279/279	340/340	138/138	240/240	195/195	262/262	146/146	172/172	187/187	214/240	191/191	173/173	191/191	313/313	340/340	182/182	189/189	241/241	166/166	202/202	229/229	126/126	179/179	233/233	192/192	186/186	153/153	166/166	220/220	212/212	201/201	148/148	245/245	221/221	211/211	109/109	120/120	218/218	169/169	287/287	124/124	174/174	96/96	216/216	111/111
Chaogu14	265/265	192/192	283/283	197/197	279/279	334/334	120/120	236/236	189/189	262/262	158/158	202/202	203/203	198/236	185/185	189/189	195/195	313/313	316/316	160/160	149/149	239/239	172/172	206/206	225/225	138/138	185/185	0/0	190/190	186/186	175/175	170/170	204/204	204/204	205/205	142/142	249/249	237/237	211/211	113/113	116/116	222/222	155/155	285/285	130/130	190/190	94/94	204/204	115/115
Chaogu15	263/263	192/192	257/257	199/199	279/279	340/340	120/120	242/242	195/195	252/252	158/158	184/184	203/203	204/240	193/193	175/175	0/0	313/313	340/340	184/184	187/187	241/241	182/182	208/208	233/233	126/126	177/177	249/249	192/192	186/186	175/175	168/168	204/204	200/200	209/209	154/154	247/247	237/237	211/211	107/107	120/120	194/194	169/169	279/279	128/128	174/174	98/98	216/216	107/107
Tiegu5	265/265	198/198	257/257	205/205	279/279	334/334	142/142	254/254	189/189	262/262	162/162	202/202	203/203	218/254	185/185	175/175	0/0	0/0	316/316	160/160	149/149	239/239	172/172	214/214	209/209	138/138	185/185	233/233	190/190	186/186	175/175	170/170	204/204	202/202	205/205	154/154	249/249	237/237	211/211	113/113	116/116	222/222	159/159	269/269	126/126	190/190	94/94	204/204	115/115
Yangu4	265/265	192/192	281/281	195/195	279/279	334/334	120/120	236/236	189/189	262/262	158/158	202/202	203/203	198/236	185/185	189/189	195/195	313/313	316/316	160/160	149/149	239/239	172/172	206/206	225/225	138/138	185/185	233/233	190/190	186/186	175/175	170/170	204/204	204/204	205/205	142/142	249/249	237/237	211/211	113/113	116/116	222/222	153/153	285/285	130/130	190/190	94/94	204/204	115/115
Jinfen2	263/263	196/196	259/259	205/205	279/279	340/340	114/114	236/236	189/197	236/236	146/146	226/226	203/203	212/236	193/193	173/173	203/203	0/0	338/338	160/160	193/193	241/241	164/164	162/214	223/223	184/184	177/177	247/247	192/192	218/218	153/153	166/166	204/204	214/214	219/219	154/154	247/247	239/239	211/211	111/111	120/120	216/216	175/175	271/271	124/124	190/190	96/96	214/214	111/111
[truncated: 28 more columns]
